# Supplementary material for: Characteristics of the gut microbiome in patients with prediabetes and type 2 diabetes
Source: PeerJ. 2021 Mar 24;9:e10952. doi: 10.7717/peerj.10952 (PMC8000457; doi:10.7717/peerj.10952)
Supplement: Supplemental Information 1 [file peerj-09-10952-s001.zip]

Archive with 43 entries (34 files):
- data/
- data/Demography and diet.sav
- data/group_result_1_2_3/
- data/group_result_1_2_3/Community_Structure/
- data/group_result_1_2_3/Community_Structure/class/
- data/group_result_1_2_3/Community_Structure/class/class.taxon.Abundance.xls
- data/group_result_1_2_3/Community_Structure/class/class.taxon.Barplot.Legend.With.phylum.pdf
- data/group_result_1_2_3/Community_Structure/class/class.taxon.Barplot.Legend.With.superkingdom.pdf
- data/group_result_1_2_3/Community_Structure/class/class.taxon.RelativeAbundance.xls
- data/group_result_1_2_3/Community_Structure/family/
- data/group_result_1_2_3/Community_Structure/family/family.taxon.Abundance.xls
- data/group_result_1_2_3/Community_Structure/family/family.taxon.Barplot.Legend.With.class.pdf
- data/group_result_1_2_3/Community_Structure/family/family.taxon.Barplot.Legend.With.order.pdf
- data/group_result_1_2_3/Community_Structure/family/family.taxon.Barplot.Legend.With.phylum.pdf
- data/group_result_1_2_3/Community_Structure/family/family.taxon.Barplot.Legend.With.superkingdom.pdf
- data/group_result_1_2_3/Community_Structure/family/family.taxon.RelativeAbundance.xls
- data/group_result_1_2_3/Community_Structure/genus/
- data/group_result_1_2_3/Community_Structure/genus/genus.taxon.Abundance.xls
- data/group_result_1_2_3/Community_Structure/genus/genus.taxon.Barplot.Legend.With.class.pdf
- data/group_result_1_2_3/Community_Structure/genus/genus.taxon.Barplot.Legend.With.family.pdf
- data/group_result_1_2_3/Community_Structure/genus/genus.taxon.Barplot.Legend.With.order.pdf
- data/group_result_1_2_3/Community_Structure/genus/genus.taxon.Barplot.Legend.With.phylum.pdf
- data/group_result_1_2_3/Community_Structure/genus/genus.taxon.Barplot.Legend.With.superkingdom.pdf
- data/group_result_1_2_3/Community_Structure/genus/genus.taxon.RelativeAbundance.xls
- data/group_result_1_2_3/Community_Structure/order/
- data/group_result_1_2_3/Community_Structure/order/order.taxon.Abundance.xls
- data/group_result_1_2_3/Community_Structure/order/order.taxon.Barplot.Legend.With.class.pdf
- data/group_result_1_2_3/Community_Structure/order/order.taxon.Barplot.Legend.With.phylum.pdf
- data/group_result_1_2_3/Community_Structure/order/order.taxon.Barplot.Legend.With.superkingdom.pdf
- data/group_result_1_2_3/Community_Structure/order/order.taxon.RelativeAbundance.xls
- data/group_result_1_2_3/Community_Structure/phylum/
- data/group_result_1_2_3/Community_Structure/phylum/phylum.taxon.Abundance.xls
- data/group_result_1_2_3/Community_Structure/phylum/phylum.taxon.Barplot.Legend.With.superkingdom.pdf
- data/group_result_1_2_3/Community_Structure/phylum/phylum.taxon.RelativeAbundance.xls
- data/group_result_1_2_3/Community_Structure/species/
- data/group_result_1_2_3/Community_Structure/species/species.taxon.Abundance.xls
- data/group_result_1_2_3/Community_Structure/species/species.taxon.Barplot.Legend.With.class.pdf
- data/group_result_1_2_3/Community_Structure/species/species.taxon.Barplot.Legend.With.family.pdf
- data/group_result_1_2_3/Community_Structure/species/species.taxon.Barplot.Legend.With.genus.pdf
- data/group_result_1_2_3/Community_Structure/species/species.taxon.Barplot.Legend.With.order.pdf
- data/group_result_1_2_3/Community_Structure/species/species.taxon.Barplot.Legend.With.phylum.pdf
- data/group_result_1_2_3/Community_Structure/species/species.taxon.Barplot.Legend.With.superkingdom.pdf
- data/group_result_1_2_3/Community_Structure/species/species.taxon.RelativeAbundance.xls
