# Supplementary material for: Characteristics of the gut microbiome in patients with prediabetes and type 2 diabetes
Source: PeerJ. 2021 Mar 24;9:e10952. doi: 10.7717/peerj.10952 (PMC8000457; doi:10.7717/peerj.10952)
Supplement: Supplemental Information 1 [file peerj-09-10952-s001.zip › data/group_result_1_2_3/Community_Structure/class/class.taxon.Abundance.xls]

class	1	2	3	4	5	6	7	8	9	10	11	12	13	14	15	16	17	18	19	20	21	22	23	24	25	26	27	28	29	30	31	32	33	34	35	36	37	38	39	40	41	42	43	44	45	46	47	48	49
Bacteroidia	24944	29271	12012	27585	8446	18429	22144	19582	15496	22844	16988	14079	21427	18456	27362	24257	14936	127	17795	17557	23200	16171	15219	12097	21135	24581	28060	18410	17647	20101	16271	16699	14988	20411	27651	11912	12594	20295	26692	15693	23068	20750	20163	22141	15940	17928	19454	9776	20786
Clostridia	14144	4425	12226	9847	28711	7541	10099	16520	14039	13276	15796	22253	17425	1758	11379	11325	17451	101	16910	18074	16653	12169	20833	19776	14022	5490	7875	17596	15991	19000	17342	15109	13940	16169	9702	17996	23752	17274	10611	21424	9053	15320	12232	15656	15806	9570	11375	11597	19937
Gammaproteobacteria	658	2881	12166	522	42	4396	5886	87	2779	42	1321	102	822	20171	92	301	5490	25476	337	184	206	107	285	3709	1258	849	3970	93	3220	55	4196	7048	1404	2988	555	3128	1680	68	2087	1101	2978	2771	3565	591	5233	3936	357	1966	45
Negativicutes	395	3370	3562	2302	505	10763	450	359	407	3743	4406	531	98	82	748	1525	122	2148	1150	614	173	8855	481	6175	1057	5984	1163	1080	3197	868	1361	717	7479	1705	2034	2310	997	556	3	2109	1599	866	3362	749	958	2594	359	7463	526
Actinobacteria	950	368	60	110	1154	621	106	2738	507	395	115	4002	94	638	40	2014	1848	25	3490	883	660	929	106	67	155	2908	5	552	509	527	112	105	493	424	348	6434	248	582	10	494	727	428	1115	693	1168	400	860	8376	384
Betaproteobacteria	977	833	514	293	6	610	2052	2724	3112	874	599	1028	2257	21	1571	526	516	2814	1219	1144	413	1027	2538	17	2274	1239	7	4075	1022	1531	1238	564	934	282	1886	1	982	1122	593	591	2613	388	913	1312	1457	375	1428	609	364
Bacilli	49	878	956	25	847	52	102	39	90	70	10	119	87	747	98	833	58	11643	884	638	68	2522	61	49	397	583	1145	242	134	51	144	230	2902	242	11	339	380	394	58	638	2367	987	611	1037	640	7323	144	692	103
Erysipelotrichia	158	365	297	1677	617	19	465	393	6006	1058	348	152	193	227	901	329	1977	110	642	555	1059	355	394	534	2054	154	154	380	522	198	590	1816	53	160	169	296	1534	165	150	340	46	916	160	147	1225	255	2139	1939	237
Fusobacteriia	63	4	518	2	0	2	2	0	7	2	0	1	6	252	194	5	1	2	1	2	7	8	3	13	16	6	0	0	166	5	6	6	220	8	0	0	2	0	2157	0	0	0	2	1	11	23	6218	0	1
Verrucomicrobiae	0	0	0	5	1844	0	16	0	0	0	763	102	0	1	1	929	1	1	1	1751	2	8	549	0	10	0	0	0	0	0	1	3	0	0	0	0	178	1830	0	0	0	1	1	0	0	18	2	0	0
Alphaproteobacteria	0	0	0	0	2	2	974	0	0	0	1866	0	1	0	0	1	0	0	0	1	0	0	987	0	0	0	2	0	2	0	1	0	0	0	1	0	5	74	1	0	0	0	256	2	0	0	0	1	0
Deltaproteobacteria	83	43	0	78	122	0	139	1	0	75	194	62	25	3	44	375	6	0	0	237	0	289	935	0	57	535	0	1	14	117	151	145	0	27	84	3	28	56	92	58	0	0	58	25	10	13	107	1	55
Mollicutes	0	0	0	0	0	0	0	1	0	0	1	0	1	0	0	0	2	0	0	501	0	0	6	0	0	0	0	0	0	0	52	0	0	0	0	0	0	0	0	0	0	0	0	4	0	0	0	0	0
No_Rank	0	0	3	3	133	1	4	0	1	0	24	7	0	1	20	20	18	5	1	145	0	6	47	0	0	3	3	1	0	0	467	0	0	23	0	0	65	9	0	0	1	17	0	83	1	0	1	14	2
Lentisphaeria	0	1	0	0	2	0	0	0	0	50	0	0	0	0	0	0	1	0	0	69	0	0	6	0	0	106	0	1	0	0	404	0	0	0	0	1	0	20	0	0	0	0	0	0	0	0	0	0	1
Unassigned	28	12	17	6	22	17	12	11	8	18	20	5	16	93	3	12	11	2	24	95	9	5	4	12	11	7	71	22	17	2	16	1	3	5	11	19	10	10	1	7	2	10	0	10	3	12	11	19	11
Chloroplast	1	1	1	0	2	0	0	0	0	0	0	0	0	3	0	0	0	0	0	0	1	1	0	3	0	0	0	2	0	0	0	0	1	0	0	1	0	0	0	0	0	0	0	2	0	0	0	0	0
Opitutae	0	0	0	0	0	0	0	0	0	0	0	0	0	0	0	1	0	0	0	0	0	0	0	0	0	1	0	0	0	0	79	0	0	0	0	0	0	0	0	0	0	0	15	0	0	0	0	0	0
Methanobacteria	0	0	0	0	0	0	0	0	0	6	0	12	0	0	0	0	15	0	0	0	0	0	0	0	0	0	0	0	0	0	17	1	0	0	0	0	0	0	0	0	0	0	0	0	0	0	0	0	0
Epsilonproteobacteria	0	0	118	0	0	0	0	0	2	2	0	0	2	2	0	1	1	1	0	0	1	1	1	0	3	4	0	0	1	0	1	6	37	0	0	2	0	0	0	0	0	1	0	0	3	7	0	1	3
Synergistia	1	0	0	0	0	0	4	0	0	0	4	0	1	0	0	0	0	0	0	2	0	0	0	0	0	0	0	0	12	0	4	0	0	3	2	13	0	0	0	0	1	0	2	2	0	1	0	1	0
Elusimicrobia	0	0	0	0	0	0	0	0	0	0	0	0	0	0	0	0	0	0	0	0	0	0	0	0	0	0	0	0	0	0	0	0	0	0	0	0	0	0	0	0	0	0	0	0	0	0	0	0	0
Flavobacteriia	4	3	5	0	0	2	0	0	1	0	0	0	0	0	2	1	1	0	1	3	3	2	0	3	6	5	0	0	1	0	2	5	1	8	0	0	0	0	0	0	0	0	0	0	0	0	0	0	0
Cyanobacteria	0	0	0	0	0	0	0	0	0	0	0	0	0	0	0	0	0	0	0	0	0	0	0	0	0	0	0	0	0	0	0	0	0	0	1	0	0	0	0	0	0	0	0	0	0	0	0	0	0
Planctomycetia	0	0	0	0	0	0	0	0	0	0	0	0	0	0	0	0	0	0	0	0	0	0	0	0	0	0	0	0	0	0	0	0	0	0	0	0	0	0	0	0	0	0	0	0	0	0	0	0	0
Spirochaetia	0	0	0	0	0	0	0	0	0	0	0	0	0	0	0	0	0	0	0	0	0	0	0	0	0	0	0	0	0	0	0	0	0	0	0	0	0	0	0	0	0	0	0	0	0	0	0	0	0
Anaerolineae	0	0	0	0	0	0	0	0	0	0	0	0	0	0	0	0	0	0	0	0	0	0	0	0	0	0	0	0	0	0	0	0	0	0	0	0	0	0	0	0	0	0	0	0	0	0	0	0	0
All	42455	42455	42455	42455	42455	42455	42455	42455	42455	42455	42455	42455	42455	42455	42455	42455	42455	42455	42455	42455	42455	42455	42455	42455	42455	42455	42455	42455	42455	42455	42455	42455	42455	42455	42455	42455	42455	42455	42455	42455	42455	42455	42455	42455	42455	42455	42455	42455	42455
[truncated: 134 more columns]
