# Supplementary material for: Characteristics of the gut microbiome in patients with prediabetes and type 2 diabetes
Source: PeerJ. 2021 Mar 24;9:e10952. doi: 10.7717/peerj.10952 (PMC8000457; doi:10.7717/peerj.10952)
Supplement: Supplemental Information 1 [file peerj-09-10952-s001.zip › data/group_result_1_2_3/Community_Structure/family/family.taxon.Abundance.xls]

family	1	2	3	4	5	6	7	8	9	10	11	12	13	14	15	16	17	18	19	20	21	22	23	24	25	26	27	28	29	30	31	32	33	34	35	36	37	38	39	40	41	42	43	44	45	46	47	48	49
Bacteroidaceae	21496	794	11855	9879	6765	18268	20148	17631	67	2613	14122	12283	20825	18358	8630	16100	10609	92	17072	9674	20745	9897	8174	12077	11431	7410	25831	18370	15525	18952	1281	5234	14550	3241	6457	11706	11824	9529	24365	13026	21231	3494	8302	16230	15418	1053	18345	1071	17062
Lachnospiraceae	7425	3622	6008	7028	15940	7039	7893	7340	11053	7650	7064	12709	13653	616	7464	5681	9389	60	5750	5311	9759	4485	10874	9080	10852	3848	7590	9052	7934	11086	4974	6983	7599	6122	6224	9225	14230	10034	8658	13810	7049	10912	6167	6374	13901	5114	8809	9237	8865
Ruminococcaceae	6639	719	1404	2639	11513	76	1906	8654	2983	4302	8131	8294	3667	1107	3668	4623	6964	36	10962	10382	6797	6725	9201	4682	1566	1561	213	7649	7276	7894	11560	7672	6261	9629	3056	8365	7779	6767	1772	6946	1756	3664	5677	8391	1136	3503	2423	1329	10490
Prevotellaceae	20	28223	151	15628	18	9	16	11	15424	13561	16	13	40	67	15498	392	3699	24	27	277	511	4590	38	14	8309	12527	12	32	36	32	12664	4006	10	15675	20530	27	12	7929	36	7	16	17149	10542	23	9	16380	16	8687	15
Enterobacteriaceae	629	2877	4858	337	38	4395	5877	77	2761	19	1250	101	795	20161	90	292	5313	24237	325	178	195	31	281	2570	395	847	3969	76	3112	48	4181	112	640	2941	553	3114	1508	59	2086	1011	2978	1813	3563	549	4506	1505	353	107	36
Veillonellaceae	393	3370	3561	2250	501	10718	70	5	407	1269	3595	326	26	79	7	1068	26	2147	1071	332	171	8855	7	6175	377	4638	247	1079	2705	861	1223	29	7251	1589	2014	2310	997	556	3	1450	1598	348	3360	606	886	1264	77	7453	26
Porphyromonadaceae	3422	230	3	1635	605	152	1775	1177	5	4865	1510	946	365	23	2158	5903	415	7	694	4445	1780	1675	5770	5	1367	1636	2190	7	2076	1109	1556	4899	427	780	573	179	163	1993	2032	1472	1814	101	792	3726	493	339	958	16	2178
Bifidobacteriaceae	942	253	48	17	292	594	54	2689	503	349	42	3986	80	589	4	1183	1585	10	3462	579	399	879	11	53	85	2160	1	246	504	281	74	27	477	251	173	6017	109	490	2	471	683	326	826	654	1026	176	844	8236	337
Sutterellaceae	972	824	347	292	3	605	2037	2720	3106	822	596	1028	2255	11	1567	500	513	2807	1217	1127	403	1020	2534	0	2269	1210	4	4075	1022	1527	1222	545	933	277	1884	0	981	1118	592	591	2612	384	912	1299	1457	368	1426	602	325
Erysipelotrichaceae	158	365	297	1677	617	19	465	393	6006	1058	348	152	193	227	901	329	1977	110	642	555	1059	355	394	534	2054	154	154	380	522	198	590	1816	53	160	169	296	1534	165	150	340	46	916	160	147	1225	255	2139	1939	237
Rikenellaceae	2	20	3	434	1056	0	201	762	0	272	1338	836	196	7	1069	1860	193	3	2	3159	163	3	1237	1	26	2981	18	1	4	1	138	130	0	712	83	0	594	843	258	1187	1	2	527	2153	16	155	133	2	1527
Streptococcaceae	26	197	672	2	163	8	54	6	67	15	6	60	68	406	82	635	46	170	332	226	55	128	38	33	230	22	5	194	87	29	10	178	2849	217	7	118	282	324	35	460	800	369	10	831	465	5607	124	664	82
Lactobacillaceae	19	559	237	17	684	7	42	26	11	53	0	29	5	6	10	15	2	19	18	412	11	2378	2	9	110	540	66	15	14	18	133	10	16	4	3	216	18	66	19	5	1562	0	597	48	12	1495	1	0	15
Acidaminococcaceae	2	0	1	52	4	45	380	354	0	2472	811	205	72	3	741	457	96	1	79	282	2	0	474	0	680	1337	916	1	492	7	138	688	228	116	20	0	0	0	0	659	1	518	2	143	72	1330	282	10	500
No_Rank	1	3	3	93	454	2	10	2	1	2408	284	311	1	3	20	704	222	7	2	1825	4	588	314	1	0	6	4	4	0	1	1352	2644	1	183	49	1	541	272	16	370	3	180	84	308	1	49	117	17	356
Coriobacteriaceae	5	98	7	93	858	25	49	46	1	41	72	13	6	8	24	819	258	3	26	304	258	42	95	11	66	746	4	303	3	232	33	71	9	165	169	416	135	86	6	9	38	98	289	35	124	207	7	99	36
Clostridiaceae_1	5	4	4753	26	443	384	70	104	0	28	21	134	14	5	75	20	230	1	1	250	55	30	95	5977	484	13	15	39	217	2	79	0	2	19	174	42	377	2	3	6	17	122	53	68	374	681	1	1020	28
Fusobacteriaceae	62	2	445	2	0	1	2	0	0	1	0	1	4	249	191	4	0	0	0	2	4	1	3	4	15	1	0	0	166	2	6	1	220	4	0	0	2	0	2157	0	0	0	2	1	11	13	6218	0	1
Succinivibrionaceae	0	1	0	0	2	0	0	1	0	1	1	0	1	0	0	1	2	0	0	5	1	2	1	0	2	1	0	1	0	0	1	6917	0	9	2	0	2	1	0	0	0	0	0	0	1	1	0	0	0
Peptostreptococcaceae	68	66	59	29	63	41	151	408	1	59	156	581	81	25	27	211	614	1	187	75	27	31	64	34	1092	23	56	473	551	8	37	14	72	88	140	351	459	0	152	69	216	335	152	68	390	194	21	9	55
Pasteurellaceae	29	3	7308	185	2	0	9	9	18	21	70	1	24	8	1	6	170	7	12	1	10	73	3	1139	860	1	1	16	107	6	14	19	763	37	0	14	168	7	1	89	0	957	2	34	708	2430	4	1858	9
Enterococcaceae	0	3	14	0	0	37	0	7	7	0	0	0	4	277	2	46	1	11402	507	0	0	1	9	0	17	2	1066	3	21	0	0	2	5	13	0	3	2	0	0	0	1	578	0	150	100	16	1	2	0
Verrucomicrobiaceae	0	0	0	5	1844	0	16	0	0	0	763	102	0	1	1	929	1	1	1	1751	2	8	549	0	10	0	0	0	0	0	1	3	0	0	0	0	178	1830	0	0	0	1	1	0	0	18	2	0	0
Unassigned	36	16	17	19	331	20	16	21	11	92	2010	13	17	96	49	52	64	2	29	189	11	321	182	14	17	43	80	44	33	14	113	52	8	16	59	24	350	121	3	21	8	67	74	458	7	19	13	20	36
Rhodospirillaceae	0	0	0	0	0	0	974	0	0	0	2	0	1	0	0	1	0	0	0	0	0	0	987	0	0	0	2	0	2	0	1	0	0	0	0	0	5	74	0	0	0	0	256	0	0	0	0	1	0
Desulfovibrionaceae	83	43	0	78	122	0	139	1	0	75	62	62	24	3	44	374	4	0	0	236	0	289	267	0	56	535	0	1	13	117	151	145	0	26	82	3	28	56	91	58	0	0	58	25	10	13	107	1	55
Eubacteriaceae	0	1	0	5	19	1	57	0	0	52	0	186	1	0	103	5	1	1	1	64	1	0	73	0	21	0	0	259	0	2	2	0	0	87	0	2	31	0	0	201	0	0	0	2	1	0	0	0	18
Anaeroplasmataceae	0	0	0	0	0	0	0	1	0	0	0	0	0	0	0	0	1	0	0	501	0	0	0	0	0	0	0	0	0	0	52	0	0	0	0	0	0	0	0	0	0	0	0	0	0	0	0	0	0
Bdellovibrionaceae	0	0	0	0	0	0	0	0	0	0	132	0	1	0	0	1	2	0	0	1	0	0	668	0	1	0	0	0	1	0	0	0	0	1	2	0	0	0	1	0	0	0	0	0	0	0	0	0	0
Victivallaceae	0	1	0	0	2	0	0	0	0	50	0	0	0	0	0	0	1	0	0	69	0	0	6	0	0	106	0	1	0	0	404	0	0	0	0	1	0	20	0	0	0	0	0	0	0	0	0	0	1
Christensenellaceae	1	0	0	4	47	0	1	1	0	124	6	5	0	1	2	8	5	0	0	50	0	0	20	0	0	5	0	11	0	0	195	8	0	42	2	2	40	1	0	0	0	0	6	14	0	1	0	0	52
Clostridiales_Incertae_Sedis_XIII	1	10	1	4	57	0	15	2	0	96	13	20	7	0	1	51	0	1	0	92	5	4	24	0	3	36	0	56	0	0	120	141	1	13	17	0	20	31	10	7	6	7	13	26	1	21	1	1	23
Leuconostocaceae	0	106	7	0	0	0	0	0	0	0	1	12	4	21	2	134	6	7	10	0	0	0	8	0	26	14	1	0	7	0	0	34	0	3	0	0	62	0	0	171	0	33	0	4	2	122	1	9	1
Chloroplast	1	1	1	0	2	0	0	0	0	0	0	0	0	3	0	0	0	0	0	0	1	1	0	3	0	0	0	2	0	0	0	0	1	0	0	1	0	0	0	0	0	0	0	2	0	0	0	0	0
Catabacteriaceae	0	0	0	0	0	0	0	0	0	0	21	12	0	0	0	5	0	0	0	76	0	0	0	0	0	0	0	0	0	0	0	8	0	0	0	0	0	10	0	0	0	0	0	11	0	0	0	0	17
Puniceicoccaceae	0	0	0	0	0	0	0	0	0	0	0	0	0	0	0	1	0	0	0	0	0	0	0	0	0	1	0	0	0	0	79	0	0	0	0	0	0	0	0	0	0	0	15	0	0	0	0	0	0
Aeromonadaceae	0	0	0	0	0	1	0	0	0	0	0	0	0	1	0	0	0	1232	0	0	0	0	0	0	0	0	0	0	0	0	0	0	0	0	0	0	1	0	0	0	0	0	0	0	1	0	0	0	0
Methanobacteriaceae	0	0	0	0	0	0	0	0	0	6	0	12	0	0	0	0	15	0	0	0	0	0	0	0	0	0	0	0	0	0	17	1	0	0	0	0	0	0	0	0	0	0	0	0	0	0	0	0	0
Carnobacteriaceae	3	2	16	3	0	0	5	0	1	2	3	12	5	17	1	0	1	32	15	0	2	12	1	6	7	3	6	13	3	2	0	3	19	2	1	2	12	2	0	0	0	5	1	4	12	46	13	9	4
Peptococcaceae_1	0	0	0	17	3	0	0	0	0	17	0	1	0	0	0	1	1	0	0	2	0	1	37	0	0	0	0	32	1	0	25	18	0	0	0	0	0	56	0	0	0	64	4	38	0	1	0	0	14
Actinomycetaceae	2	14	3	0	3	2	2	3	2	2	0	3	6	29	6	4	3	9	1	0	1	5	0	2	2	2	0	3	1	11	1	2	5	4	6	0	2	4	1	13	4	1	0	1	15	7	8	29	10
Oxalobacteraceae	0	0	0	0	0	0	14	0	0	50	0	0	0	0	2	18	0	0	0	11	0	0	1	0	0	19	0	0	0	0	16	18	0	0	1	0	0	4	0	0	0	0	0	13	0	4	0	0	38
Bacillales_Incertae_Sedis_XI	1	7	10	3	0	0	0	0	3	0	0	4	1	5	0	0	2	4	1	0	0	3	3	0	5	2	1	17	0	1	1	2	11	3	0	0	3	2	4	1	3	2	2	0	5	34	4	8	0
Campylobacteraceae	0	0	118	0	0	0	0	0	2	2	0	0	2	2	0	1	1	1	0	0	1	1	1	0	3	4	0	0	1	0	1	6	37	0	0	2	0	0	0	0	0	1	0	0	3	7	0	1	3
Synergistaceae	1	0	0	0	0	0	4	0	0	0	4	0	1	0	0	0	0	0	0	2	0	0	0	0	0	0	0	0	12	0	4	0	0	3	2	13	0	0	0	0	1	0	2	2	0	1	0	1	0
Neisseriaceae	5	6	164	0	0	1	0	1	3	0	0	0	2	3	0	3	1	5	2	5	7	5	0	15	5	8	0	0	0	2	0	1	1	4	0	1	1	0	0	0	0	3	0	0	0	2	0	3	0
Elusimicrobiaceae	0	0	0	0	0	0	0	0	0	0	0	0	0	0	0	0	0	0	0	0	0	0	0	0	0	0	0	0	0	0	0	0	0	0	0	0	0	0	0	0	0	0	0	0	0	0	0	0	0
Burkholderiaceae	0	2	3	1	3	1	1	3	2	2	3	0	0	7	2	5	2	2	0	0	3	0	0	2	0	2	3	0	0	2	0	0	0	1	0	0	0	0	1	0	1	1	1	0	0	1	2	4	1
Micrococcaceae	0	3	0	0	0	0	1	0	0	1	0	0	2	7	3	4	0	0	0	0	0	2	0	0	2	0	0	0	0	1	1	3	1	0	0	0	0	0	0	0	2	1	0	3	3	10	0	4	1
Clostridiales_Incertae_Sedis_XI	0	0	1	0	0	0	0	0	0	1	0	0	0	2	0	0	9	0	3	0	4	1	0	0	0	1	0	0	1	1	0	0	0	1	1	2	1	0	0	2	7	0	2	0	2	0	0	0	0
Leptotrichiaceae	1	2	73	0	0	1	0	0	7	1	0	0	2	3	3	1	1	2	1	0	3	7	0	9	1	5	0	0	0	3	0	5	0	4	0	0	0	0	0	0	0	0	0	0	0	10	0	0	0
Corynebacteriaceae	1	0	2	0	0	0	0	0	1	2	0	0	0	0	3	3	2	3	1	0	2	1	0	1	0	0	0	0	0	2	3	2	1	4	0	1	2	2	0	0	0	2	0	0	0	0	1	5	0
Staphylococcaceae	0	0	0	0	0	0	0	0	1	0	0	0	0	14	1	0	0	0	0	0	0	0	0	0	0	0	0	0	0	1	0	0	1	0	0	0	1	0	0	1	1	0	1	0	32	2	0	0	0
Comamonadaceae	0	1	0	0	0	0	0	0	0	0	0	0	0	0	0	0	0	0	0	1	0	2	3	0	0	0	0	0	0	0	0	0	0	0	1	0	0	0	0	0	0	0	0	0	0	0	0	0	0
Flavobacteriaceae	4	3	5	0	0	2	0	0	1	0	0	0	0	0	2	1	1	0	1	3	3	2	0	3	6	5	0	0	1	0	2	5	1	8	0	0	0	0	0	0	0	0	0	0	0	0	0	0	0
Aerococcaceae	0	2	0	0	0	0	1	0	0	0	0	2	0	1	0	1	0	0	1	0	0	0	0	1	2	0	0	0	2	0	0	1	0	0	0	0	0	0	0	0	0	0	0	0	12	0	0	0	1
Peptoniphilaceae	0	0	0	0	0	0	0	0	0	0	0	0	1	1	0	0	1	0	0	0	0	0	0	0	0	0	0	0	1	1	0	0	0	0	0	1	0	0	0	1	0	0	0	0	1	0	4	0	0
Bacillaceae_1	0	2	0	0	0	0	0	0	0	0	0	0	0	0	0	0	0	0	0	0	0	0	0	0	0	0	0	0	0	0	0	0	1	0	0	0	0	0	0	0	0	0	0	0	0	1	0	0	0
Microbacteriaceae	0	0	0	0	1	0	0	0	0	0	0	0	0	0	0	1	0	0	0	0	0	0	0	0	0	0	0	0	0	0	0	0	0	0	0	0	0	0	0	0	0	0	0	0	0	0	0	0	0
Vibrionaceae	0	0	0	0	0	0	0	0	0	0	0	0	0	0	0	0	0	0	0	0	0	0	0	0	0	0	0	0	0	0	0	0	0	0	0	0	1	0	0	0	0	0	0	8	0	0	0	0	0
Pseudomonadaceae	0	0	0	0	0	0	0	0	0	0	0	0	2	0	1	0	2	0	0	0	0	0	0	0	1	0	0	0	0	1	0	0	0	0	0	0	0	1	0	1	0	0	0	0	0	0	0	1	0
Moraxellaceae	0	0	0	0	0	0	0	0	0	0	0	0	0	0	0	0	0	0	0	0	0	0	0	0	0	0	0	0	0	0	0	0	0	0	0	0	0	0	0	0	0	0	0	0	17	0	0	0	0
Cardiobacteriaceae	0	0	0	0	0	0	0	0	0	1	0	0	0	0	0	2	3	0	0	0	0	1	0	0	0	0	0	0	1	0	0	0	1	1	0	0	0	0	0	0	0	1	0	0	0	0	0	0	0
Mycoplasmataceae	0	0	0	0	0	0	0	0	0	0	1	0	1	0	0	0	1	0	0	0	0	0	6	0	0	0	0	0	0	0	0	0	0	0	0	0	0	0	0	0	0	0	0	4	0	0	0	0	0
Alteromonadaceae	0	0	0	0	0	0	0	0	0	0	0	0	0	0	0	0	0	0	0	0	0	0	0	0	0	0	0	0	0	0	0	0	0	0	0	0	0	0	0	0	0	0	0	0	0	0	0	0	0
Opitutaceae	0	0	0	0	0	0	0	0	0	0	0	0	0	0	0	0	0	0	0	0	0	0	0	0	0	0	0	0	0	0	0	0	0	0	0	0	0	0	0	0	0	0	0	0	0	0	0	0	0
Propionibacteriaceae	0	0	0	0	0	0	0	0	0	0	1	0	0	2	0	0	0	0	0	0	0	0	0	0	0	0	0	0	1	0	0	0	0	0	0	0	0	0	1	0	0	0	0	0	0	0	0	0	0
Helicobacteraceae	0	0	0	0	0	0	0	0	0	0	0	0	0	0	0	0	0	0	0	0	0	0	0	0	0	0	0	0	0	0	0	0	0	0	0	0	0	0	0	0	0	0	0	0	0	0	0	0	0
Paenibacillaceae_1	0	0	0	0	0	0	0	0	0	0	0	0	0	0	0	0	0	9	0	0	0	0	0	0	0	0	0	0	0	0	0	0	0	0	0	0	0	0	0	0	0	0	0	0	0	0	0	0	0
Rhodobacteraceae	0	0	0	0	0	1	0	0	0	0	0	0	0	0	0	0	0	0	0	0	0	0	0	0	0	0	0	0	0	0	0	0	0	0	0	0	0	0	0	0	0	0	0	1	0	0	0	0	0
Phyllobacteriaceae	0	0	0	0	0	0	0	0	0	0	0	0	0	0	0	0	0	0	0	0	0	0	0	0	0	0	0	0	0	0	0	0	0	0	0	0	0	0	0	0	0	0	0	0	0	0	0	0	0
Bacteroidales_incertae_sedis	0	0	0	1	0	0	0	0	0	0	0	0	0	0	0	0	0	0	0	0	0	0	0	0	0	0	0	0	0	0	0	0	0	0	0	0	0	0	0	0	0	0	0	0	0	0	0	0	0
Methylobacteriaceae	0	0	0	0	0	0	0	0	0	0	0	0	0	0	0	0	0	0	0	0	0	0	0	0	0	0	0	0	0	0	0	0	0	0	0	0	0	0	0	0	0	0	0	0	0	0	0	0	0
Family_XI	0	0	0	0	0	0	0	0	0	0	0	0	0	0	0	0	0	0	0	0	0	0	0	0	0	0	0	0	0	0	0	0	0	0	0	0	0	0	0	0	0	0	0	0	0	0	0	0	0
Planctomycetaceae	0	0	0	0	0	0	0	0	0	0	0	0	0	0	0	0	0	0	0	0	0	0	0	0	0	0	0	0	0	0	0	0	0	0	0	0	0	0	0	0	0	0	0	0	0	0	0	0	0
Bradyrhizobiaceae	0	0	0	0	0	0	0	0	0	0	0	0	0	0	0	0	0	0	0	0	0	0	0	0	0	0	0	0	0	0	0	0	0	0	0	0	0	0	0	0	0	0	0	0	0	0	0	0	0
Idiomarinaceae	0	0	0	0	0	0	0	0	0	0	0	0	0	1	0	0	0	0	0	0	0	0	0	0	0	0	0	0	0	0	0	0	0	0	0	0	0	0	0	0	0	0	0	0	0	0	0	0	0
Acetobacteraceae	0	0	0	0	0	0	0	0	0	0	0	0	0	0	0	0	0	0	0	1	0	0	0	0	0	0	0	0	0	0	0	0	0	0	0	0	0	0	0	0	0	0	0	0	0	0	0	0	0
Spirochaetaceae	0	0	0	0	0	0	0	0	0	0	0	0	0	0	0	0	0	0	0	0	0	0	0	0	0	0	0	0	0	0	0	0	0	0	0	0	0	0	0	0	0	0	0	0	0	0	0	0	0
Sphingomonadaceae	0	0	0	0	0	0	0	0	0	0	0	0	0	0	0	0	0	0	0	0	0	0	0	0	0	0	0	0	0	0	0	0	0	0	1	0	0	0	0	0	0	0	0	0	0	0	0	0	0
Xanthomonadaceae	0	0	0	0	0	0	0	0	0	0	0	0	0	0	0	0	0	0	0	0	0	0	0	0	0	0	0	0	0	0	0	0	0	0	0	0	0	0	0	0	0	0	0	0	0	0	0	0	0
Anaerolineaceae	0	0	0	0	0	0	0	0	0	0	0	0	0	0	0	0	0	0	0	0	0	0	0	0	0	0	0	0	0	0	0	0	0	0	0	0	0	0	0	0	0	0	0	0	0	0	0	0	0
Syntrophomonadaceae	0	0	0	0	0	0	0	0	0	0	0	0	0	0	0	0	0	0	0	0	0	0	0	0	0	0	0	0	0	0	0	0	0	0	0	0	0	0	0	0	0	0	0	0	0	0	0	0	0
Hyphomonadaceae	0	0	0	0	0	0	0	0	0	0	0	0	0	0	0	0	0	0	0	0	0	0	0	0	0	0	0	0	0	0	0	0	0	0	0	0	0	0	0	0	0	0	0	1	0	0	0	0	0
Mycobacteriaceae	0	0	0	0	0	0	0	0	0	0	0	0	0	0	0	0	0	0	0	0	0	0	0	0	0	0	0	0	0	0	0	0	0	0	0	0	0	0	0	0	0	0	0	0	0	0	0	0	0
All	42455	42455	42455	42455	42455	42455	42455	42455	42455	42455	42455	42455	42455	42455	42455	42455	42455	42455	42455	42455	42455	42455	42455	42455	42455	42455	42455	42455	42455	42455	42455	42455	42455	42455	42455	42455	42455	42455	42455	42455	42455	42455	42455	42455	42455	42455	42455	42455	42455
[truncated: 136 more columns]
