# Supplementary material for: Characteristics of the gut microbiome in patients with prediabetes and type 2 diabetes
Source: PeerJ. 2021 Mar 24;9:e10952. doi: 10.7717/peerj.10952 (PMC8000457; doi:10.7717/peerj.10952)
Supplement: Supplemental Information 1 [file peerj-09-10952-s001.zip › data/group_result_1_2_3/Community_Structure/family/family.taxon.RelativeAbundance.xls]

family	1	2	3	4	5	6	7	8	9	10	11	12	13	14	15	16	17	18	19	20	21	22	23	24	25	26	27	28	29	30	31	32	33	34	35	36	37	38	39	40	41	42	43	44	45	46	47	48	49
Bacteroidaceae	0.506324343422447	0.0187021552231775	0.279236839006006	0.232693440113061	0.159345189023672	0.430290896243081	0.474573077376045	0.415286774231539	0.00157814156165352	0.0615475209044871	0.332634554233895	0.289318101519256	0.490519373454246	0.432410787893063	0.203274054881639	0.379225061830173	0.249888116829584	0.00216700035331528	0.402119891649982	0.227864798021434	0.488635025320928	0.233117418443057	0.192533270521729	0.284465905075963	0.269249793899423	0.174537745848546	0.608432457896596	0.432693440113061	0.365681309621953	0.446402072782947	0.0301731244847486	0.123283476622306	0.342715816747144	0.0763396537510305	0.152090448710399	0.275727240607702	0.278506654104346	0.224449417029796	0.573901778353551	0.306818984807443	0.500082440230833	0.0822989047226475	0.195548227535037	0.382287127546814	0.36316099399364	0.0248027323047933	0.432104581321399	0.0252267106347898	0.401884348133318
Lachnospiraceae	0.174891061123543	0.0853138617359557	0.141514544812154	0.165539983511954	0.375456365563538	0.165799081380285	0.185914497703451	0.172888941231893	0.260346248969497	0.180190790248498	0.166387940171947	0.299352255329172	0.32158756330232	0.0145094806265458	0.175809680838535	0.133812271817218	0.22115180779649	0.00141326109998822	0.135437522082205	0.125097161700624	0.229866917913084	0.10564126722412	0.256130020021199	0.213873513131551	0.255611824284537	0.090637145212578	0.17877752914851	0.21321399128489	0.186880226121776	0.261123542574491	0.117159345189024	0.164480037686963	0.178989518313508	0.144199740902132	0.146602284772112	0.217288894123189	0.335178424213874	0.236344364621364	0.203933576728301	0.325285596513956	0.16603462489695	0.257025085384525	0.145259686727123	0.150135437522082	0.327429042515605	0.12045695442233	0.207490283829938	0.217571546343187	0.20880932752326
Ruminococcaceae	0.156377340713697	0.0169355788481922	0.0330703097397244	0.0621599340478153	0.271181250736073	0.00179013072665175	0.0448945942762925	0.203839359321635	0.0702626310210811	0.101330820869156	0.191520433400071	0.195359792721705	0.0863738075609469	0.0260746672947827	0.0863973619126134	0.108891767754093	0.1640325050053	0.000847956659992934	0.258202802967848	0.244541279001295	0.160098928276999	0.158403014957013	0.216723589683194	0.110281474502414	0.0368861147096926	0.0367683429513603	0.00501707690495819	0.180167235896832	0.171381462725238	0.185938052055117	0.272288305264398	0.180708985985161	0.147473795783771	0.226804852196443	0.0719820986927335	0.197032151690025	0.183229301613473	0.159392297727005	0.0417383111529855	0.163608526675303	0.041361441526322	0.0863031445059475	0.133718054410552	0.197644564833353	0.0267577434931104	0.0825108938876457	0.0570721940878577	0.0313037333647391	0.247085148981274
Prevotellaceae	0.000471087033329408	0.664774467082794	0.00355670710163703	0.368107407843599	0.000423978329996467	0.000211989164998233	0.000376869626663526	0.000259097868331174	0.363302320103639	0.319420562949005	0.000376869626663526	0.000306206571664115	0.000942174066658815	0.00157814156165352	0.365045342126958	0.00923330585325639	0.0871275468142739	0.000565304439995289	0.0006359674949947	0.0065245554116123	0.0120362737015664	0.108114474149099	0.000895065363325874	0.000329760923330585	0.195713107996702	0.295065363325874	0.000282652219997645	0.000753739253327052	0.000847956659992934	0.000753739253327052	0.298292309504181	0.0943587327758803	0.000235543516664704	0.369214462371923	0.483570839712637	0.0006359674949947	0.000282652219997645	0.186762454363444	0.000847956659992934	0.000164880461665293	0.000376869626663526	0.403933576728301	0.248309975267931	0.000541750088328819	0.000211989164998233	0.385820280296785	0.000376869626663526	0.204616652926628	0.000353315274997056
Enterobacteriaceae	0.0148156871982099	0.0677658697444353	0.114427040395713	0.00793781651160052	0.000895065363325874	0.103521375574137	0.138428924743846	0.00181368507831822	0.0650335649511247	0.000447532681662937	0.029442939583088	0.00237898951831351	0.018725709574844	0.474879283947709	0.00211989164998233	0.00687787068660935	0.125144270403957	0.570886821340243	0.00765516429160287	0.00419267459663173	0.00459309857496172	0.000730184901660582	0.00661877281827818	0.0605346837828289	0.0093039689082558	0.0199505358615004	0.0934872217642209	0.00179013072665175	0.0733011423860558	0.00113060887999058	0.0984807443175127	0.00263808738664468	0.015074785066541	0.0692733482510894	0.0130255564715581	0.0733482510893888	0.0355199623130373	0.00138970674832175	0.0491343775762572	0.0238134495348016	0.0701448592627488	0.0427040395713108	0.083924154987634	0.0129313390648922	0.106135908609116	0.0354492992580379	0.00831468613826404	0.00252031562831233	0.000847956659992934
Veillonellaceae	0.00925686020492286	0.0793781651160052	0.083877046284301	0.0529972912495584	0.0118007301849017	0.25245554116123	0.00164880461665293	0.000117771758332352	0.00958662112825344	0.0298904722647509	0.084677894240961	0.00767871864326934	0.00061241314332823	0.00186079378165116	0.000164880461665293	0.0251560475797904	0.00061241314332823	0.0505711930279119	0.0252267106347898	0.00782004475326817	0.00402779413496644	0.208573784006595	0.000164880461665293	0.145448121540455	0.00887999057825933	0.10924508302909	0.00581792486161818	0.0254151454481215	0.0637145212578024	0.020280296784831	0.0288069720880933	0.000683076198327641	0.170792603933577	0.0374278647980214	0.0474384642562713	0.0544105523495466	0.023483688611471	0.0130962195265575	7.06630549994111e-05	0.0341538099163821	0.0376398539630197	0.00819691437993169	0.0791426215993405	0.0142739371098811	0.0208691555764928	0.0297727005064186	0.00181368507831822	0.175550582970204	0.00061241314332823
Porphyromonadaceae	0.0806029914026616	0.00541750088328819	7.06630549994111e-05	0.0385113649746791	0.0142503827582146	0.0035802614533035	0.0418089742079849	0.0277234719114356	0.000117771758332352	0.114591920857378	0.0355670710163703	0.022282416676481	0.00859733835826169	0.000541750088328819	0.0508302908962431	0.139041337887175	0.00977505594158521	0.000164880461665293	0.0163467200565304	0.104699093157461	0.0419267459663173	0.0394535390413379	0.135908609115534	0.000117771758332352	0.032198798728065	0.0385349193263455	0.0515840301495701	0.000164880461665293	0.0488988340595925	0.0261217759981157	0.0366505711930279	0.115392768814038	0.0100577081615829	0.0183723942998469	0.0134966435048875	0.0042162289482982	0.00383935932163467	0.0469438228712755	0.0478624425862678	0.0346720056530444	0.0427275939229773	0.00237898951831351	0.0186550465198445	0.0877635143092686	0.0116122953715699	0.00798492521493346	0.0225650688964786	0.000376869626663526	0.0513013779295725
Bifidobacteriaceae	0.0221881992698151	0.00595925097161701	0.00113060887999058	0.000400423978329996	0.00687787068660935	0.0139912848898834	0.0012719349899894	0.0633376516311389	0.0118478388882346	0.00822046873159816	0.000989282769991756	0.0938876457425509	0.00188434813331763	0.0138735131315511	9.42174066658815e-05	0.0278647980214345	0.0373336473913555	0.000235543516664704	0.0815451654693205	0.0136379696148863	0.00939818631492168	0.0207042751148275	0.000259097868331174	0.00124838063832293	0.00200211989164998	0.050877399599576	2.35543516664704e-05	0.00579437050995171	0.0118713932399011	0.00661877281827818	0.00174302202331881	0.0006359674949947	0.0112354257449064	0.00591214226828407	0.00407490283829938	0.141726533977152	0.00256742433164527	0.0115416323165705	4.71087033329408e-05	0.0110940996349075	0.0160876221881993	0.00767871864326934	0.0194558944765045	0.0154045459898716	0.0241667648097986	0.00414556589329879	0.019879872806501	0.19399364032505	0.00793781651160052
Sutterellaceae	0.0228948298198092	0.0194087857731716	0.00817336002826522	0.00687787068660935	7.06630549994111e-05	0.0142503827582146	0.0479802143446002	0.0640678365327994	0.073159816276057	0.0193616770698387	0.0140383935932163	0.0242138735131316	0.0531150630078907	0.000259097868331174	0.0369096690613591	0.0117771758332352	0.0120833824048993	0.0661170651277824	0.0286656459780945	0.0265457543281121	0.00949240372158756	0.0240254386997998	0.0596867271228359	0	0.0534448239312213	0.0285007655164292	9.42174066658815e-05	0.0959839830408668	0.0240725474031327	0.0359674949947003	0.0287834177364268	0.0128371216582264	0.0219762101048169	0.0065245554116123	0.0443763985396302	0	0.0231068189848074	0.0263337651631139	0.0139441761865505	0.013920621834884	0.0615239665528206	0.00904487103992463	0.021481568719821	0.030597102814745	0.0343186903780473	0.0086680014132611	0.0335885054763868	0.0141797197032152	0.00765516429160287
Erysipelotrichaceae	0.00372158756330232	0.00859733835826169	0.0069956424449417	0.0395006477446708	0.0145330349782122	0.000447532681662937	0.0109527735249087	0.00925686020492286	0.141467436108821	0.0249205040631257	0.00819691437993169	0.0035802614533035	0.00454598987162878	0.00534683782828878	0.0212224708514898	0.00774938169826875	0.0465669532446119	0.00259097868331174	0.015121893769874	0.0130726651748911	0.0249440584147921	0.00836179484159699	0.00928041455658933	0.0125780237898952	0.0483806383229302	0.00362737015663644	0.00362737015663644	0.00895065363325875	0.0122953715698975	0.00466376162996114	0.0138970674832175	0.0427747026263102	0.00124838063832293	0.00376869626663526	0.00398068543163349	0.00697208809327523	0.0361323754563656	0.00388646802496761	0.00353315274997056	0.00800847956659993	0.00108350017665764	0.0215757861264869	0.00376869626663526	0.00346248969497115	0.0288540807914262	0.00600635967494995	0.0503827582145801	0.0456718878812861	0.00558238134495348
Rikenellaceae	4.71087033329408e-05	0.000471087033329408	7.06630549994111e-05	0.0102225886232481	0.0248733953597927	0	0.00473442468496055	0.0179484159698504	0	0.00640678365327994	0.0315157225297374	0.0196914379931692	0.00461665292662819	0.000164880461665293	0.0251796019314568	0.0438110940996349	0.00454598987162878	7.06630549994111e-05	4.71087033329408e-05	0.0744081969143799	0.00383935932163467	7.06630549994111e-05	0.0291367330114239	2.35543516664704e-05	0.00061241314332823	0.0702155223177482	0.000423978329996467	2.35543516664704e-05	9.42174066658815e-05	2.35543516664704e-05	0.00325050052997291	0.00306206571664115	0	0.0167706983865269	0.00195501118831704	0	0.0139912848898834	0.0198563184548345	0.00607702272994936	0.0279590154281003	2.35543516664704e-05	4.71087033329408e-05	0.0124131433282299	0.0507125191379107	0.000376869626663526	0.00365092450830291	0.00313272877164056	4.71087033329408e-05	0.0359674949947003
Streptococcaceae	0.00061241314332823	0.00464020727829466	0.0158285243198681	4.71087033329408e-05	0.00383935932163467	0.000188434813331763	0.0012719349899894	0.000141326109998822	0.00157814156165352	0.000353315274997056	0.000141326109998822	0.00141326109998822	0.00160169591331999	0.00956306677658697	0.00193145683665057	0.0149570133082087	0.00108350017665764	0.00400423978329996	0.00782004475326817	0.00532328347662231	0.00129548934165587	0.00301495701330821	0.000895065363325874	0.000777293604993523	0.00541750088328819	0.000518195736662348	0.000117771758332352	0.00456954422329525	0.00204922859498292	0.000683076198327641	0.000235543516664704	0.00419267459663173	0.0671063478977741	0.00511129431162407	0.000164880461665293	0.00277941349664351	0.00664232716994465	0.0076316099399364	0.000824402308326463	0.0108350017665764	0.0188434813331763	0.00869155576492757	0.000235543516664704	0.0195736662348369	0.0109527735249087	0.132069249793899	0.00292073960664233	0.0156400895065363	0.00193145683665057
Lactobacillaceae	0.000447532681662937	0.0131668825815569	0.00558238134495348	0.000400423978329996	0.0161111765398657	0.000164880461665293	0.000989282769991756	0.00061241314332823	0.000259097868331174	0.00124838063832293	0	0.000683076198327641	0.000117771758332352	0.000141326109998822	0.000235543516664704	0.000353315274997056	4.71087033329408e-05	0.000447532681662937	0.000423978329996467	0.0097043928865858	0.000259097868331174	0.0560122482628666	4.71087033329408e-05	0.000211989164998233	0.00259097868331174	0.012719349899894	0.00155458720998705	0.000353315274997056	0.000329760923330585	0.000423978329996467	0.00313272877164056	0.000235543516664704	0.000376869626663526	9.42174066658815e-05	7.06630549994111e-05	0.0050877399599576	0.000423978329996467	0.00155458720998705	0.000447532681662937	0.000117771758332352	0.0367918973030267	0	0.0140619479448828	0.00113060887999058	0.000282652219997645	0.0352137557413732	2.35543516664704e-05	0	0.000353315274997056
Acidaminococcaceae	4.71087033329408e-05	0	2.35543516664704e-05	0.00122482628665646	9.42174066658815e-05	0.00105994582499117	0.00895065363325875	0.00833824048993051	0	0.0582263573195148	0.0191025792015075	0.00482864209162643	0.00169591331998587	7.06630549994111e-05	0.0174537745848546	0.010764338711577	0.00226121775998116	2.35543516664704e-05	0.00186079378165116	0.00664232716994465	4.71087033329408e-05	0	0.011164762689907	0	0.0160169591331999	0.0314921681780709	0.0215757861264869	2.35543516664704e-05	0.0115887410199034	0.000164880461665293	0.00325050052997291	0.0162053939465316	0.00537039217995525	0.00273230479331056	0.000471087033329408	0	0	0	0	0.015522317748204	2.35543516664704e-05	0.0122011541632317	4.71087033329408e-05	0.00336827228830526	0.00169591331998587	0.0313272877164056	0.00664232716994465	0.000235543516664704	0.0117771758332352
No_Rank	2.35543516664704e-05	7.06630549994111e-05	7.06630549994111e-05	0.00219055470498175	0.0106936756565776	4.71087033329408e-05	0.000235543516664704	4.71087033329408e-05	2.35543516664704e-05	0.0567188788128607	0.00668943587327759	0.00732540336827229	2.35543516664704e-05	7.06630549994111e-05	0.000471087033329408	0.0165822635731951	0.00522906606995642	0.000164880461665293	4.71087033329408e-05	0.0429866917913084	9.42174066658815e-05	0.0138499587798846	0.0073960664232717	2.35543516664704e-05	0	0.000141326109998822	9.42174066658815e-05	9.42174066658815e-05	0	2.35543516664704e-05	0.031845483453068	0.0622777058061477	2.35543516664704e-05	0.00431044635496408	0.00115416323165705	2.35543516664704e-05	0.0127429042515605	0.00640678365327994	0.000376869626663526	0.00871511011659404	7.06630549994111e-05	0.00423978329996467	0.00197856553998351	0.00725474031327288	2.35543516664704e-05	0.00115416323165705	0.00275585914497703	0.000400423978329996	0.00838534919326346
Coriobacteriaceae	0.000117771758332352	0.0023083264633141	0.000164880461665293	0.00219055470498175	0.0202096337298316	0.00058885879166176	0.00115416323165705	0.00108350017665764	2.35543516664704e-05	0.000965728418325286	0.00169591331998587	0.000306206571664115	0.000141326109998822	0.000188434813331763	0.000565304439995289	0.0192910140148392	0.00607702272994936	7.06630549994111e-05	0.00061241314332823	0.007160522906607	0.00607702272994936	0.000989282769991756	0.00223766340831469	0.000259097868331174	0.00155458720998705	0.0175715463431869	9.42174066658815e-05	0.00713696855494053	7.06630549994111e-05	0.00546460958662113	0.000777293604993523	0.0016723589683194	0.000211989164998233	0.00388646802496761	0.00398068543163349	0.00979861029325168	0.0031798374749735	0.00202567424331645	0.000141326109998822	0.000211989164998233	0.000895065363325874	0.0023083264633141	0.00680720763160994	0.000824402308326463	0.00292073960664233	0.00487575079495937	0.000164880461665293	0.00233188081498057	0.000847956659992934
Clostridiaceae_1	0.000117771758332352	9.42174066658815e-05	0.111953833470734	0.00061241314332823	0.0104345777882464	0.00904487103992463	0.00164880461665293	0.00244965257331292	0	0.000659521846661171	0.000494641384995878	0.00315628312330703	0.000329760923330585	0.000117771758332352	0.00176657637498528	0.000471087033329408	0.00541750088328819	2.35543516664704e-05	2.35543516664704e-05	0.0058885879166176	0.00129548934165587	0.000706630549994111	0.00223766340831469	0.140784359910493	0.0114003062065717	0.000306206571664115	0.000353315274997056	0.000918619714992345	0.00511129431162407	4.71087033329408e-05	0.00186079378165116	0	4.71087033329408e-05	0.000447532681662937	0.00409845718996585	0.000989282769991756	0.00887999057825933	4.71087033329408e-05	7.06630549994111e-05	0.000141326109998822	0.000400423978329996	0.00287363090330939	0.00124838063832293	0.00160169591331999	0.00880932752325992	0.0160405134848663	2.35543516664704e-05	0.0240254386997998	0.000659521846661171
Fusobacteriaceae	0.00146036980332116	4.71087033329408e-05	0.0104816864915793	4.71087033329408e-05	0	2.35543516664704e-05	4.71087033329408e-05	0	0	2.35543516664704e-05	0	2.35543516664704e-05	9.42174066658815e-05	0.00586503356495112	0.00449888116829584	9.42174066658815e-05	0	0	0	4.71087033329408e-05	9.42174066658815e-05	2.35543516664704e-05	7.06630549994111e-05	9.42174066658815e-05	0.000353315274997056	2.35543516664704e-05	0	0	0.00391002237663408	4.71087033329408e-05	0.000141326109998822	2.35543516664704e-05	0.00518195736662348	9.42174066658815e-05	0	0	4.71087033329408e-05	0	0.0508067365445766	0	0	0	4.71087033329408e-05	2.35543516664704e-05	0.000259097868331174	0.000306206571664115	0.146460958662113	0	2.35543516664704e-05
Succinivibrionaceae	0	2.35543516664704e-05	0	0	4.71087033329408e-05	0	0	2.35543516664704e-05	0	2.35543516664704e-05	2.35543516664704e-05	0	2.35543516664704e-05	0	0	2.35543516664704e-05	4.71087033329408e-05	0	0	0.000117771758332352	2.35543516664704e-05	4.71087033329408e-05	2.35543516664704e-05	0	4.71087033329408e-05	2.35543516664704e-05	0	2.35543516664704e-05	0	0	2.35543516664704e-05	0.162925450476976	0	0.000211989164998233	4.71087033329408e-05	0	4.71087033329408e-05	2.35543516664704e-05	0	0	0	0	0	0	2.35543516664704e-05	2.35543516664704e-05	0	0	0
Peptostreptococcaceae	0.00160169591331999	0.00155458720998705	0.00138970674832175	0.000683076198327641	0.00148392415498763	0.000965728418325286	0.00355670710163703	0.00961017547991991	2.35543516664704e-05	0.00138970674832175	0.00367447885996938	0.0136850783182193	0.0019079024849841	0.00058885879166176	0.0006359674949947	0.00496996820162525	0.0144623719232128	2.35543516664704e-05	0.00440466376162996	0.00176657637498528	0.0006359674949947	0.000730184901660582	0.0015074785066541	0.000800847956659993	0.0257213520197857	0.000541750088328819	0.00131904369332234	0.0111412083382405	0.0129784477682252	0.000188434813331763	0.000871511011659404	0.000329760923330585	0.00169591331998587	0.00207278294664939	0.00329760923330585	0.0082675774349311	0.0108114474149099	0	0.0035802614533035	0.00162525026498646	0.0050877399599576	0.00789070780826758	0.0035802614533035	0.00160169591331999	0.00918619714992345	0.00456954422329525	0.000494641384995878	0.000211989164998233	0.00129548934165587
Pasteurellaceae	0.000683076198327641	7.06630549994111e-05	0.172135201978566	0.00435755505829702	4.71087033329408e-05	0	0.000211989164998233	0.000211989164998233	0.000423978329996467	0.000494641384995878	0.00164880461665293	2.35543516664704e-05	0.000565304439995289	0.000188434813331763	2.35543516664704e-05	0.000141326109998822	0.00400423978329996	0.000164880461665293	0.000282652219997645	2.35543516664704e-05	0.000235543516664704	0.00171946767165234	7.06630549994111e-05	0.0268284065481098	0.0202567424331645	2.35543516664704e-05	2.35543516664704e-05	0.000376869626663526	0.00252031562831233	0.000141326109998822	0.000329760923330585	0.000447532681662937	0.0179719703215169	0.000871511011659404	0	0.000329760923330585	0.00395713107996702	0.000164880461665293	2.35543516664704e-05	0.00209633729831586	0	0.0225415145448122	4.71087033329408e-05	0.000800847956659993	0.016676480979861	0.057237074549523	9.42174066658815e-05	0.043763985396302	0.000211989164998233
Enterococcaceae	0	7.06630549994111e-05	0.000329760923330585	0	0	0.000871511011659404	0	0.000164880461665293	0.000164880461665293	0	0	0	9.42174066658815e-05	0.0065245554116123	4.71087033329408e-05	0.00108350017665764	2.35543516664704e-05	0.268566717701095	0.0119420562949005	0	0	2.35543516664704e-05	0.000211989164998233	0	0.000400423978329996	4.71087033329408e-05	0.0251089388764574	7.06630549994111e-05	0.000494641384995878	0	0	4.71087033329408e-05	0.000117771758332352	0.000306206571664115	0	7.06630549994111e-05	4.71087033329408e-05	0	0	0	2.35543516664704e-05	0.0136144152632199	0	0.00353315274997056	0.00235543516664704	0.000376869626663526	2.35543516664704e-05	4.71087033329408e-05	0
Verrucomicrobiaceae	0	0	0	0.000117771758332352	0.0434342244729714	0	0.000376869626663526	0	0	0	0.0179719703215169	0.00240254386997998	0	2.35543516664704e-05	2.35543516664704e-05	0.021881992698151	2.35543516664704e-05	2.35543516664704e-05	2.35543516664704e-05	0.0412436697679896	4.71087033329408e-05	0.000188434813331763	0.0129313390648922	0	0.000235543516664704	0	0	0	0	0	2.35543516664704e-05	7.06630549994111e-05	0	0	0	0	0.00419267459663173	0.0431044635496408	0	0	0	2.35543516664704e-05	2.35543516664704e-05	0	0	0.000423978329996467	4.71087033329408e-05	0	0
Unassigned	0.000847956659992934	0.000376869626663526	0.000400423978329996	0.000447532681662937	0.0077964904016017	0.000471087033329408	0.000376869626663526	0.000494641384995878	0.000259097868331174	0.00216700035331528	0.0473442468496055	0.000306206571664115	0.000400423978329996	0.00226121775998116	0.00115416323165705	0.00122482628665646	0.0015074785066541	4.71087033329408e-05	0.000683076198327641	0.0044517724649629	0.000259097868331174	0.00756094688493699	0.00428689200329761	0.000329760923330585	0.000400423978329996	0.00101283712165823	0.00188434813331763	0.0010363914733247	0.000777293604993523	0.000329760923330585	0.00266164173831115	0.00122482628665646	0.000188434813331763	0.000376869626663526	0.00138970674832175	0.000565304439995289	0.00824402308326463	0.00285007655164292	7.06630549994111e-05	0.000494641384995878	0.000188434813331763	0.00157814156165352	0.00174302202331881	0.0107878930632434	0.000164880461665293	0.000447532681662937	0.000306206571664115	0.000471087033329408	0.000847956659992934
Rhodospirillaceae	0	0	0	0	0	0	0.0229419385231421	0	0	0	4.71087033329408e-05	0	2.35543516664704e-05	0	0	2.35543516664704e-05	0	0	0	0	0	0	0.0232481450948063	0	0	0	4.71087033329408e-05	0	4.71087033329408e-05	0	2.35543516664704e-05	0	0	0	0	0	0.000117771758332352	0.00174302202331881	0	0	0	0	0.00602991402661642	0	0	0	0	2.35543516664704e-05	0
Desulfovibrionaceae	0.00195501118831704	0.00101283712165823	0	0.00183723942998469	0.00287363090330939	0	0.00327405488163938	2.35543516664704e-05	0	0.00176657637498528	0.00146036980332116	0.00146036980332116	0.000565304439995289	7.06630549994111e-05	0.0010363914733247	0.00880932752325992	9.42174066658815e-05	0	0	0.00555882699328701	0	0.00680720763160994	0.00628901189494759	0	0.00131904369332234	0.0126015781415617	0	2.35543516664704e-05	0.000306206571664115	0.00275585914497703	0.00355670710163703	0.00341538099163821	0	0.00061241314332823	0.00193145683665057	7.06630549994111e-05	0.000659521846661171	0.00131904369332234	0.0021434460016488	0.00136615239665528	0	0	0.00136615239665528	0.00058885879166176	0.000235543516664704	0.000306206571664115	0.00252031562831233	2.35543516664704e-05	0.00129548934165587
Eubacteriaceae	0	2.35543516664704e-05	0	0.000117771758332352	0.000447532681662937	2.35543516664704e-05	0.00134259804498881	0	0	0.00122482628665646	0	0.00438110940996349	2.35543516664704e-05	0	0.00242609822164645	0.000117771758332352	2.35543516664704e-05	2.35543516664704e-05	2.35543516664704e-05	0.0015074785066541	2.35543516664704e-05	0	0.00171946767165234	0	0.000494641384995878	0	0	0.00610057708161583	0	4.71087033329408e-05	4.71087033329408e-05	0	0	0.00204922859498292	0	4.71087033329408e-05	0.000730184901660582	0	0	0.00473442468496055	0	0	0	4.71087033329408e-05	2.35543516664704e-05	0	0	0	0.000423978329996467
Anaeroplasmataceae	0	0	0	0	0	0	0	2.35543516664704e-05	0	0	0	0	0	0	0	0	2.35543516664704e-05	0	0	0.0118007301849017	0	0	0	0	0	0	0	0	0	0	0.00122482628665646	0	0	0	0	0	0	0	0	0	0	0	0	0	0	0	0	0	0
Bdellovibrionaceae	0	0	0	0	0	0	0	0	0	0	0.00310917441997409	0	2.35543516664704e-05	0	0	2.35543516664704e-05	4.71087033329408e-05	0	0	2.35543516664704e-05	0	0	0.0157343069132022	0	2.35543516664704e-05	0	0	0	2.35543516664704e-05	0	0	0	0	2.35543516664704e-05	4.71087033329408e-05	0	0	0	2.35543516664704e-05	0	0	0	0	0	0	0	0	0	0
Victivallaceae	0	2.35543516664704e-05	0	0	4.71087033329408e-05	0	0	0	0	0.00117771758332352	0	0	0	0	0	0	2.35543516664704e-05	0	0	0.00162525026498646	0	0	0.000141326109998822	0	0	0.00249676127664586	0	2.35543516664704e-05	0	0	0.00951595807325403	0	0	0	0	2.35543516664704e-05	0	0.000471087033329408	0	0	0	0	0	0	0	0	0	0	2.35543516664704e-05
Christensenellaceae	2.35543516664704e-05	0	0	9.42174066658815e-05	0.00110705452832411	0	2.35543516664704e-05	2.35543516664704e-05	0	0.00292073960664233	0.000141326109998822	0.000117771758332352	0	2.35543516664704e-05	4.71087033329408e-05	0.000188434813331763	0.000117771758332352	0	0	0.00117771758332352	0	0	0.000471087033329408	0	0	0.000117771758332352	0	0.000259097868331174	0	0	0.00459309857496172	0.000188434813331763	0	0.000989282769991756	4.71087033329408e-05	4.71087033329408e-05	0.000942174066658815	2.35543516664704e-05	0	0	0	0	0.000141326109998822	0.000329760923330585	0	2.35543516664704e-05	0	0	0.00122482628665646
Clostridiales_Incertae_Sedis_XIII	2.35543516664704e-05	0.000235543516664704	2.35543516664704e-05	9.42174066658815e-05	0.00134259804498881	0	0.000353315274997056	4.71087033329408e-05	0	0.00226121775998116	0.000306206571664115	0.000471087033329408	0.000164880461665293	0	2.35543516664704e-05	0.00120127193498999	0	2.35543516664704e-05	0	0.00216700035331528	0.000117771758332352	9.42174066658815e-05	0.000565304439995289	0	7.06630549994111e-05	0.000847956659992934	0	0.00131904369332234	0	0	0.00282652219997645	0.00332116358497232	2.35543516664704e-05	0.000306206571664115	0.000400423978329996	0	0.000471087033329408	0.000730184901660582	0.000235543516664704	0.000164880461665293	0.000141326109998822	0.000164880461665293	0.000306206571664115	0.00061241314332823	2.35543516664704e-05	0.000494641384995878	2.35543516664704e-05	2.35543516664704e-05	0.000541750088328819
Leuconostocaceae	0	0.00249676127664586	0.000164880461665293	0	0	0	0	0	0	0	2.35543516664704e-05	0.000282652219997645	9.42174066658815e-05	0.000494641384995878	4.71087033329408e-05	0.00315628312330703	0.000141326109998822	0.000164880461665293	0.000235543516664704	0	0	0	0.000188434813331763	0	0.00061241314332823	0.000329760923330585	2.35543516664704e-05	0	0.000164880461665293	0	0	0.000800847956659993	0	7.06630549994111e-05	0	0	0.00146036980332116	0	0	0.00402779413496644	0	0.000777293604993523	0	9.42174066658815e-05	4.71087033329408e-05	0.00287363090330939	2.35543516664704e-05	0.000211989164998233	2.35543516664704e-05
Chloroplast	2.35543516664704e-05	2.35543516664704e-05	2.35543516664704e-05	0	4.71087033329408e-05	0	0	0	0	0	0	0	0	7.06630549994111e-05	0	0	0	0	0	0	2.35543516664704e-05	2.35543516664704e-05	0	7.06630549994111e-05	0	0	0	4.71087033329408e-05	0	0	0	0	2.35543516664704e-05	0	0	2.35543516664704e-05	0	0	0	0	0	0	0	4.71087033329408e-05	0	0	0	0	0
Catabacteriaceae	0	0	0	0	0	0	0	0	0	0	0.000494641384995878	0.000282652219997645	0	0	0	0.000117771758332352	0	0	0	0.00179013072665175	0	0	0	0	0	0	0	0	0	0	0	0.000188434813331763	0	0	0	0	0	0.000235543516664704	0	0	0	0	0	0.000259097868331174	0	0	0	0	0.000400423978329996
Puniceicoccaceae	0	0	0	0	0	0	0	0	0	0	0	0	0	0	0	2.35543516664704e-05	0	0	0	0	0	0	0	0	0	2.35543516664704e-05	0	0	0	0	0.00186079378165116	0	0	0	0	0	0	0	0	0	0	0	0.000353315274997056	0	0	0	0	0	0
Aeromonadaceae	0	0	0	0	0	2.35543516664704e-05	0	0	0	0	0	0	0	2.35543516664704e-05	0	0	0	0.0290189612530915	0	0	0	0	0	0	0	0	0	0	0	0	0	0	0	0	0	0	2.35543516664704e-05	0	0	0	0	0	0	0	2.35543516664704e-05	0	0	0	0
Methanobacteriaceae	0	0	0	0	0	0	0	0	0	0.000141326109998822	0	0.000282652219997645	0	0	0	0	0.000353315274997056	0	0	0	0	0	0	0	0	0	0	0	0	0	0.000400423978329996	2.35543516664704e-05	0	0	0	0	0	0	0	0	0	0	0	0	0	0	0	0	0
Carnobacteriaceae	7.06630549994111e-05	4.71087033329408e-05	0.000376869626663526	7.06630549994111e-05	0	0	0.000117771758332352	0	2.35543516664704e-05	4.71087033329408e-05	7.06630549994111e-05	0.000282652219997645	0.000117771758332352	0.000400423978329996	2.35543516664704e-05	0	2.35543516664704e-05	0.000753739253327052	0.000353315274997056	0	4.71087033329408e-05	0.000282652219997645	2.35543516664704e-05	0.000141326109998822	0.000164880461665293	7.06630549994111e-05	0.000141326109998822	0.000306206571664115	7.06630549994111e-05	4.71087033329408e-05	0	7.06630549994111e-05	0.000447532681662937	4.71087033329408e-05	2.35543516664704e-05	4.71087033329408e-05	0.000282652219997645	4.71087033329408e-05	0	0	0	0.000117771758332352	2.35543516664704e-05	9.42174066658815e-05	0.000282652219997645	0.00108350017665764	0.000306206571664115	0.000211989164998233	9.42174066658815e-05
Peptococcaceae_1	0	0	0	0.000400423978329996	7.06630549994111e-05	0	0	0	0	0.000400423978329996	0	2.35543516664704e-05	0	0	0	2.35543516664704e-05	2.35543516664704e-05	0	0	4.71087033329408e-05	0	2.35543516664704e-05	0.000871511011659404	0	0	0	0	0.000753739253327052	2.35543516664704e-05	0	0.00058885879166176	0.000423978329996467	0	0	0	0	0	0.00131904369332234	0	0	0	0.0015074785066541	9.42174066658815e-05	0.000895065363325874	0	2.35543516664704e-05	0	0	0.000329760923330585
Actinomycetaceae	4.71087033329408e-05	0.000329760923330585	7.06630549994111e-05	0	7.06630549994111e-05	4.71087033329408e-05	4.71087033329408e-05	7.06630549994111e-05	4.71087033329408e-05	4.71087033329408e-05	0	7.06630549994111e-05	0.000141326109998822	0.000683076198327641	0.000141326109998822	9.42174066658815e-05	7.06630549994111e-05	0.000211989164998233	2.35543516664704e-05	0	2.35543516664704e-05	0.000117771758332352	0	4.71087033329408e-05	4.71087033329408e-05	4.71087033329408e-05	0	7.06630549994111e-05	2.35543516664704e-05	0.000259097868331174	2.35543516664704e-05	4.71087033329408e-05	0.000117771758332352	9.42174066658815e-05	0.000141326109998822	0	4.71087033329408e-05	9.42174066658815e-05	2.35543516664704e-05	0.000306206571664115	9.42174066658815e-05	2.35543516664704e-05	0	2.35543516664704e-05	0.000353315274997056	0.000164880461665293	0.000188434813331763	0.000683076198327641	0.000235543516664704
Oxalobacteraceae	0	0	0	0	0	0	0.000329760923330585	0	0	0.00117771758332352	0	0	0	0	4.71087033329408e-05	0.000423978329996467	0	0	0	0.000259097868331174	0	0	2.35543516664704e-05	0	0	0.000447532681662937	0	0	0	0	0.000376869626663526	0.000423978329996467	0	0	2.35543516664704e-05	0	0	9.42174066658815e-05	0	0	0	0	0	0.000306206571664115	0	9.42174066658815e-05	0	0	0.000895065363325874
Bacillales_Incertae_Sedis_XI	2.35543516664704e-05	0.000164880461665293	0.000235543516664704	7.06630549994111e-05	0	0	0	0	7.06630549994111e-05	0	0	9.42174066658815e-05	2.35543516664704e-05	0.000117771758332352	0	0	4.71087033329408e-05	9.42174066658815e-05	2.35543516664704e-05	0	0	7.06630549994111e-05	7.06630549994111e-05	0	0.000117771758332352	4.71087033329408e-05	2.35543516664704e-05	0.000400423978329996	0	2.35543516664704e-05	2.35543516664704e-05	4.71087033329408e-05	0.000259097868331174	7.06630549994111e-05	0	0	7.06630549994111e-05	4.71087033329408e-05	9.42174066658815e-05	2.35543516664704e-05	7.06630549994111e-05	4.71087033329408e-05	4.71087033329408e-05	0	0.000117771758332352	0.000800847956659993	9.42174066658815e-05	0.000188434813331763	0
Campylobacteraceae	0	0	0.00277941349664351	0	0	0	0	0	4.71087033329408e-05	4.71087033329408e-05	0	0	4.71087033329408e-05	4.71087033329408e-05	0	2.35543516664704e-05	2.35543516664704e-05	2.35543516664704e-05	0	0	2.35543516664704e-05	2.35543516664704e-05	2.35543516664704e-05	0	7.06630549994111e-05	9.42174066658815e-05	0	0	2.35543516664704e-05	0	2.35543516664704e-05	0.000141326109998822	0.000871511011659404	0	0	4.71087033329408e-05	0	0	0	0	0	2.35543516664704e-05	0	0	7.06630549994111e-05	0.000164880461665293	0	2.35543516664704e-05	7.06630549994111e-05
Synergistaceae	2.35543516664704e-05	0	0	0	0	0	9.42174066658815e-05	0	0	0	9.42174066658815e-05	0	2.35543516664704e-05	0	0	0	0	0	0	4.71087033329408e-05	0	0	0	0	0	0	0	0	0.000282652219997645	0	9.42174066658815e-05	0	0	7.06630549994111e-05	4.71087033329408e-05	0.000306206571664115	0	0	0	0	2.35543516664704e-05	0	4.71087033329408e-05	4.71087033329408e-05	0	2.35543516664704e-05	0	2.35543516664704e-05	0
Neisseriaceae	0.000117771758332352	0.000141326109998822	0.00386291367330114	0	0	2.35543516664704e-05	0	2.35543516664704e-05	7.06630549994111e-05	0	0	0	4.71087033329408e-05	7.06630549994111e-05	0	7.06630549994111e-05	2.35543516664704e-05	0.000117771758332352	4.71087033329408e-05	0.000117771758332352	0.000164880461665293	0.000117771758332352	0	0.000353315274997056	0.000117771758332352	0.000188434813331763	0	0	0	4.71087033329408e-05	0	2.35543516664704e-05	2.35543516664704e-05	9.42174066658815e-05	0	2.35543516664704e-05	2.35543516664704e-05	0	0	0	0	7.06630549994111e-05	0	0	0	4.71087033329408e-05	0	7.06630549994111e-05	0
Elusimicrobiaceae	0	0	0	0	0	0	0	0	0	0	0	0	0	0	0	0	0	0	0	0	0	0	0	0	0	0	0	0	0	0	0	0	0	0	0	0	0	0	0	0	0	0	0	0	0	0	0	0	0
Burkholderiaceae	0	4.71087033329408e-05	7.06630549994111e-05	2.35543516664704e-05	7.06630549994111e-05	2.35543516664704e-05	2.35543516664704e-05	7.06630549994111e-05	4.71087033329408e-05	4.71087033329408e-05	7.06630549994111e-05	0	0	0.000164880461665293	4.71087033329408e-05	0.000117771758332352	4.71087033329408e-05	4.71087033329408e-05	0	0	7.06630549994111e-05	0	0	4.71087033329408e-05	0	4.71087033329408e-05	7.06630549994111e-05	0	0	4.71087033329408e-05	0	0	0	2.35543516664704e-05	0	0	0	0	2.35543516664704e-05	0	2.35543516664704e-05	2.35543516664704e-05	2.35543516664704e-05	0	0	2.35543516664704e-05	4.71087033329408e-05	9.42174066658815e-05	2.35543516664704e-05
Micrococcaceae	0	7.06630549994111e-05	0	0	0	0	2.35543516664704e-05	0	0	2.35543516664704e-05	0	0	4.71087033329408e-05	0.000164880461665293	7.06630549994111e-05	9.42174066658815e-05	0	0	0	0	0	4.71087033329408e-05	0	0	4.71087033329408e-05	0	0	0	0	2.35543516664704e-05	2.35543516664704e-05	7.06630549994111e-05	2.35543516664704e-05	0	0	0	0	0	0	0	4.71087033329408e-05	2.35543516664704e-05	0	7.06630549994111e-05	7.06630549994111e-05	0.000235543516664704	0	9.42174066658815e-05	2.35543516664704e-05
Clostridiales_Incertae_Sedis_XI	0	0	2.35543516664704e-05	0	0	0	0	0	0	2.35543516664704e-05	0	0	0	4.71087033329408e-05	0	0	0.000211989164998233	0	7.06630549994111e-05	0	9.42174066658815e-05	2.35543516664704e-05	0	0	0	2.35543516664704e-05	0	0	2.35543516664704e-05	2.35543516664704e-05	0	0	0	2.35543516664704e-05	2.35543516664704e-05	4.71087033329408e-05	2.35543516664704e-05	0	0	4.71087033329408e-05	0.000164880461665293	0	4.71087033329408e-05	0	4.71087033329408e-05	0	0	0	0
Leptotrichiaceae	2.35543516664704e-05	4.71087033329408e-05	0.00171946767165234	0	0	2.35543516664704e-05	0	0	0.000164880461665293	2.35543516664704e-05	0	0	4.71087033329408e-05	7.06630549994111e-05	7.06630549994111e-05	2.35543516664704e-05	2.35543516664704e-05	4.71087033329408e-05	2.35543516664704e-05	0	7.06630549994111e-05	0.000164880461665293	0	0.000211989164998233	2.35543516664704e-05	0.000117771758332352	0	0	0	7.06630549994111e-05	0	0.000117771758332352	0	9.42174066658815e-05	0	0	0	0	0	0	0	0	0	0	0	0.000235543516664704	0	0	0
Corynebacteriaceae	2.35543516664704e-05	0	4.71087033329408e-05	0	0	0	0	0	2.35543516664704e-05	4.71087033329408e-05	0	0	0	0	7.06630549994111e-05	7.06630549994111e-05	4.71087033329408e-05	7.06630549994111e-05	2.35543516664704e-05	0	4.71087033329408e-05	2.35543516664704e-05	0	2.35543516664704e-05	0	0	0	0	0	4.71087033329408e-05	7.06630549994111e-05	4.71087033329408e-05	2.35543516664704e-05	9.42174066658815e-05	0	2.35543516664704e-05	4.71087033329408e-05	4.71087033329408e-05	0	0	0	4.71087033329408e-05	0	0	0	0	2.35543516664704e-05	0.000117771758332352	0
Staphylococcaceae	0	0	0	0	0	0	0	0	2.35543516664704e-05	0	0	0	0	0.000329760923330585	2.35543516664704e-05	0	0	0	0	0	0	0	0	0	0	0	0	0	0	2.35543516664704e-05	0	0	2.35543516664704e-05	0	0	0	2.35543516664704e-05	0	0	2.35543516664704e-05	2.35543516664704e-05	0	2.35543516664704e-05	0	0.000753739253327052	4.71087033329408e-05	0	0	0
Comamonadaceae	0	2.35543516664704e-05	0	0	0	0	0	0	0	0	0	0	0	0	0	0	0	0	0	2.35543516664704e-05	0	4.71087033329408e-05	7.06630549994111e-05	0	0	0	0	0	0	0	0	0	0	0	2.35543516664704e-05	0	0	0	0	0	0	0	0	0	0	0	0	0	0
Flavobacteriaceae	9.42174066658815e-05	7.06630549994111e-05	0.000117771758332352	0	0	4.71087033329408e-05	0	0	2.35543516664704e-05	0	0	0	0	0	4.71087033329408e-05	2.35543516664704e-05	2.35543516664704e-05	0	2.35543516664704e-05	7.06630549994111e-05	7.06630549994111e-05	4.71087033329408e-05	0	7.06630549994111e-05	0.000141326109998822	0.000117771758332352	0	0	2.35543516664704e-05	0	4.71087033329408e-05	0.000117771758332352	2.35543516664704e-05	0.000188434813331763	0	0	0	0	0	0	0	0	0	0	0	0	0	0	0
Aerococcaceae	0	4.71087033329408e-05	0	0	0	0	2.35543516664704e-05	0	0	0	0	4.71087033329408e-05	0	2.35543516664704e-05	0	2.35543516664704e-05	0	0	2.35543516664704e-05	0	0	0	0	2.35543516664704e-05	4.71087033329408e-05	0	0	0	4.71087033329408e-05	0	0	2.35543516664704e-05	0	0	0	0	0	0	0	0	0	0	0	0	0.000282652219997645	0	0	0	2.35543516664704e-05
Peptoniphilaceae	0	0	0	0	0	0	0	0	0	0	0	0	2.35543516664704e-05	2.35543516664704e-05	0	0	2.35543516664704e-05	0	0	0	0	0	0	0	0	0	0	0	2.35543516664704e-05	2.35543516664704e-05	0	0	0	0	0	2.35543516664704e-05	0	0	0	2.35543516664704e-05	0	0	0	0	2.35543516664704e-05	0	9.42174066658815e-05	0	0
Bacillaceae_1	0	4.71087033329408e-05	0	0	0	0	0	0	0	0	0	0	0	0	0	0	0	0	0	0	0	0	0	0	0	0	0	0	0	0	0	0	2.35543516664704e-05	0	0	0	0	0	0	0	0	0	0	0	0	2.35543516664704e-05	0	0	0
Microbacteriaceae	0	0	0	0	2.35543516664704e-05	0	0	0	0	0	0	0	0	0	0	2.35543516664704e-05	0	0	0	0	0	0	0	0	0	0	0	0	0	0	0	0	0	0	0	0	0	0	0	0	0	0	0	0	0	0	0	0	0
Vibrionaceae	0	0	0	0	0	0	0	0	0	0	0	0	0	0	0	0	0	0	0	0	0	0	0	0	0	0	0	0	0	0	0	0	0	0	0	0	2.35543516664704e-05	0	0	0	0	0	0	0.000188434813331763	0	0	0	0	0
Pseudomonadaceae	0	0	0	0	0	0	0	0	0	0	0	0	4.71087033329408e-05	0	2.35543516664704e-05	0	4.71087033329408e-05	0	0	0	0	0	0	0	2.35543516664704e-05	0	0	0	0	2.35543516664704e-05	0	0	0	0	0	0	0	2.35543516664704e-05	0	2.35543516664704e-05	0	0	0	0	0	0	0	2.35543516664704e-05	0
Moraxellaceae	0	0	0	0	0	0	0	0	0	0	0	0	0	0	0	0	0	0	0	0	0	0	0	0	0	0	0	0	0	0	0	0	0	0	0	0	0	0	0	0	0	0	0	0	0.000400423978329996	0	0	0	0
Cardiobacteriaceae	0	0	0	0	0	0	0	0	0	2.35543516664704e-05	0	0	0	0	0	4.71087033329408e-05	7.06630549994111e-05	0	0	0	0	2.35543516664704e-05	0	0	0	0	0	0	2.35543516664704e-05	0	0	0	2.35543516664704e-05	2.35543516664704e-05	0	0	0	0	0	0	0	2.35543516664704e-05	0	0	0	0	0	0	0
Mycoplasmataceae	0	0	0	0	0	0	0	0	0	0	2.35543516664704e-05	0	2.35543516664704e-05	0	0	0	2.35543516664704e-05	0	0	0	0	0	0.000141326109998822	0	0	0	0	0	0	0	0	0	0	0	0	0	0	0	0	0	0	0	0	9.42174066658815e-05	0	0	0	0	0
Alteromonadaceae	0	0	0	0	0	0	0	0	0	0	0	0	0	0	0	0	0	0	0	0	0	0	0	0	0	0	0	0	0	0	0	0	0	0	0	0	0	0	0	0	0	0	0	0	0	0	0	0	0
Opitutaceae	0	0	0	0	0	0	0	0	0	0	0	0	0	0	0	0	0	0	0	0	0	0	0	0	0	0	0	0	0	0	0	0	0	0	0	0	0	0	0	0	0	0	0	0	0	0	0	0	0
Propionibacteriaceae	0	0	0	0	0	0	0	0	0	0	2.35543516664704e-05	0	0	4.71087033329408e-05	0	0	0	0	0	0	0	0	0	0	0	0	0	0	2.35543516664704e-05	0	0	0	0	0	0	0	0	0	2.35543516664704e-05	0	0	0	0	0	0	0	0	0	0
Helicobacteraceae	0	0	0	0	0	0	0	0	0	0	0	0	0	0	0	0	0	0	0	0	0	0	0	0	0	0	0	0	0	0	0	0	0	0	0	0	0	0	0	0	0	0	0	0	0	0	0	0	0
Paenibacillaceae_1	0	0	0	0	0	0	0	0	0	0	0	0	0	0	0	0	0	0.000211989164998233	0	0	0	0	0	0	0	0	0	0	0	0	0	0	0	0	0	0	0	0	0	0	0	0	0	0	0	0	0	0	0
Rhodobacteraceae	0	0	0	0	0	2.35543516664704e-05	0	0	0	0	0	0	0	0	0	0	0	0	0	0	0	0	0	0	0	0	0	0	0	0	0	0	0	0	0	0	0	0	0	0	0	0	0	2.35543516664704e-05	0	0	0	0	0
Phyllobacteriaceae	0	0	0	0	0	0	0	0	0	0	0	0	0	0	0	0	0	0	0	0	0	0	0	0	0	0	0	0	0	0	0	0	0	0	0	0	0	0	0	0	0	0	0	0	0	0	0	0	0
Bacteroidales_incertae_sedis	0	0	0	2.35543516664704e-05	0	0	0	0	0	0	0	0	0	0	0	0	0	0	0	0	0	0	0	0	0	0	0	0	0	0	0	0	0	0	0	0	0	0	0	0	0	0	0	0	0	0	0	0	0
Methylobacteriaceae	0	0	0	0	0	0	0	0	0	0	0	0	0	0	0	0	0	0	0	0	0	0	0	0	0	0	0	0	0	0	0	0	0	0	0	0	0	0	0	0	0	0	0	0	0	0	0	0	0
Family_XI	0	0	0	0	0	0	0	0	0	0	0	0	0	0	0	0	0	0	0	0	0	0	0	0	0	0	0	0	0	0	0	0	0	0	0	0	0	0	0	0	0	0	0	0	0	0	0	0	0
Planctomycetaceae	0	0	0	0	0	0	0	0	0	0	0	0	0	0	0	0	0	0	0	0	0	0	0	0	0	0	0	0	0	0	0	0	0	0	0	0	0	0	0	0	0	0	0	0	0	0	0	0	0
Bradyrhizobiaceae	0	0	0	0	0	0	0	0	0	0	0	0	0	0	0	0	0	0	0	0	0	0	0	0	0	0	0	0	0	0	0	0	0	0	0	0	0	0	0	0	0	0	0	0	0	0	0	0	0
Idiomarinaceae	0	0	0	0	0	0	0	0	0	0	0	0	0	2.35543516664704e-05	0	0	0	0	0	0	0	0	0	0	0	0	0	0	0	0	0	0	0	0	0	0	0	0	0	0	0	0	0	0	0	0	0	0	0
Acetobacteraceae	0	0	0	0	0	0	0	0	0	0	0	0	0	0	0	0	0	0	0	2.35543516664704e-05	0	0	0	0	0	0	0	0	0	0	0	0	0	0	0	0	0	0	0	0	0	0	0	0	0	0	0	0	0
Spirochaetaceae	0	0	0	0	0	0	0	0	0	0	0	0	0	0	0	0	0	0	0	0	0	0	0	0	0	0	0	0	0	0	0	0	0	0	0	0	0	0	0	0	0	0	0	0	0	0	0	0	0
Sphingomonadaceae	0	0	0	0	0	0	0	0	0	0	0	0	0	0	0	0	0	0	0	0	0	0	0	0	0	0	0	0	0	0	0	0	0	0	2.35543516664704e-05	0	0	0	0	0	0	0	0	0	0	0	0	0	0
Xanthomonadaceae	0	0	0	0	0	0	0	0	0	0	0	0	0	0	0	0	0	0	0	0	0	0	0	0	0	0	0	0	0	0	0	0	0	0	0	0	0	0	0	0	0	0	0	0	0	0	0	0	0
Anaerolineaceae	0	0	0	0	0	0	0	0	0	0	0	0	0	0	0	0	0	0	0	0	0	0	0	0	0	0	0	0	0	0	0	0	0	0	0	0	0	0	0	0	0	0	0	0	0	0	0	0	0
Syntrophomonadaceae	0	0	0	0	0	0	0	0	0	0	0	0	0	0	0	0	0	0	0	0	0	0	0	0	0	0	0	0	0	0	0	0	0	0	0	0	0	0	0	0	0	0	0	0	0	0	0	0	0
Hyphomonadaceae	0	0	0	0	0	0	0	0	0	0	0	0	0	0	0	0	0	0	0	0	0	0	0	0	0	0	0	0	0	0	0	0	0	0	0	0	0	0	0	0	0	0	0	2.35543516664704e-05	0	0	0	0	0
Mycobacteriaceae	0	0	0	0	0	0	0	0	0	0	0	0	0	0	0	0	0	0	0	0	0	0	0	0	0	0	0	0	0	0	0	0	0	0	0	0	0	0	0	0	0	0	0	0	0	0	0	0	0
[truncated: 135 more columns]
