# Supplementary material for: Characteristics of the gut microbiome in patients with prediabetes and type 2 diabetes
Source: PeerJ. 2021 Mar 24;9:e10952. doi: 10.7717/peerj.10952 (PMC8000457; doi:10.7717/peerj.10952)
Supplement: Supplemental Information 1 [file peerj-09-10952-s001.zip › data/group_result_1_2_3/Community_Structure/genus/genus.taxon.Abundance.xls]

genus	1	2	3	4	5	6	7	8	9	10	11	12	13	14	15	16	17	18	19	20	21	22	23	24	25	26	27	28	29	30	31	32	33	34	35	36	37	38	39	40	41	42	43	44	45	46	47	48	49
Bacteroides	21496	794	11855	9879	6765	18268	20148	17631	67	2613	14122	12283	20825	18358	8630	16100	10609	92	17072	9674	20745	9897	8174	12077	11431	7410	25831	18370	15525	18952	1277	5234	14550	3241	6457	11706	11824	9529	24365	13026	21231	3494	8302	16230	15418	1053	18345	1071	17062
Prevotella	19	25218	126	10033	12	9	16	11	15423	12312	15	12	39	63	15496	22	15	20	27	20	23	4588	38	14	8092	12472	12	31	36	32	9854	3271	10	15669	20262	26	12	7929	35	5	16	17148	27	19	9	16370	16	8685	14
Faecalibacterium	4669	143	1185	1054	4014	35	785	4662	2807	1310	2022	3584	2966	41	1450	2154	3121	8	6458	3280	5203	3983	2459	2664	956	685	5	2159	1298	12	881	3789	5748	4859	1733	1965	3666	3064	896	4490	345	1611	2209	2673	826	2901	1342	1204	5802
Lachnospiracea_incertae_sedis	1990	490	3677	1922	6001	377	2258	2689	289	3753	1168	5275	3396	260	2742	1434	1836	8	2265	1310	4108	1099	3766	3791	1969	170	4881	3331	1370	1250	1541	2959	4315	2003	1785	1074	5999	2288	2348	4273	1244	4528	2366	2104	2203	2236	2930	4534	4956
No_Rank	1490	52	1142	1572	2513	7	164	187	10	3448	1433	1707	112	55	1223	1141	598	19	4394	4848	969	751	1681	1675	1063	839	208	572	492	1059	9870	4969	358	963	1896	2091	2845	5410	133	4700	724	1580	1143	1581	164	262	292	126	974
Unassigned	728	456	462	1156	1962	321	1473	1613	53	2156	2848	1087	1463	144	1151	536	1479	99	664	1987	754	1027	2475	694	2230	640	717	1337	1065	278	1299	1629	709	829	1152	850	2753	1167	1283	1311	532	957	697	1377	1151	519	858	243	1408
Escherichia/Shigella	629	422	4857	324	14	4356	5875	45	2642	16	1249	61	359	19541	75	158	2128	11832	69	172	190	31	114	2569	196	834	3925	63	2858	27	3512	86	7	2933	107	2819	1002	58	2086	516	319	1544	3391	329	709	38	80	80	33
Blautia	1509	426	569	346	3374	221	833	768	54	721	1114	1911	2609	126	1204	1907	2273	9	1788	1037	1270	1320	1350	1086	728	1025	435	1942	1001	994	548	512	550	645	744	1926	1672	943	2148	2123	1621	1574	1284	531	1778	544	2066	1343	1192
Ruminococcus	1407	6	2	524	4076	1	547	2734	0	290	4245	2785	8	5	692	191	2298	23	3	217	197	84	1373	148	169	3	3	3186	5209	7027	336	192	5	2860	217	3466	710	1909	403	822	0	1324	2429	3844	1	60	48	7	1885
Bifidobacterium	942	253	48	17	292	594	54	2689	503	349	29	3982	79	589	1	1182	1585	9	3462	578	398	871	11	53	80	2160	1	246	500	280	74	23	477	248	165	6014	105	490	2	468	683	326	826	654	1026	173	844	8235	337
Megamonas	3	1	1	2171	4	10708	1	1	1	1	3594	5	6	5	1	685	6	3	2	3	6	3	2	5884	9	4	2	6	2664	1	1	1	4370	14	1333	3	2	0	2	1436	2	0	3	1	12	2	2	7397	6
Parabacteroides	3420	201	2	601	184	152	1555	849	3	457	901	353	216	14	1105	2050	286	6	693	1512	1380	1672	5003	2	587	731	2190	2	1786	1107	888	3884	425	554	384	172	159	1126	1872	650	1811	74	417	2120	493	160	882	13	925
Clostridium_XlVa	1008	1004	417	962	4	5027	1525	252	1273	241	521	1340	2426	123	368	160	176	5	131	22	893	159	341	1179	2080	154	1299	213	697	923	152	224	329	401	783	567	555	209	2042	404	234	453	215	614	1046	90	393	51	89
Alistipes	2	20	3	434	1056	0	201	762	0	272	1338	836	196	7	1069	1860	193	3	2	3159	163	3	1237	1	26	2981	18	1	4	1	138	130	0	712	83	0	594	843	258	1187	1	2	527	2153	16	155	133	2	1527
Klebsiella	0	1527	1	7	23	32	1	32	117	3	1	14	368	234	11	78	3171	10712	254	3	3	0	161	1	59	10	39	1	239	6	375	25	625	8	440	280	239	1	0	361	2658	129	111	215	2875	1458	273	10	3
Parasutterella	3	818	1	292	1	54	2036	2712	1	7	7	3	2253	7	9	497	509	4	1216	1124	403	1018	2531	0	2268	94	2	4074	209	1525	693	1	930	272	277	0	981	116	591	272	2612	383	86	1296	1455	25	1426	7	325
Anaerostipes	1094	160	110	24	367	3	81	420	533	117	20	981	1065	4	287	153	669	3	118	46	1079	410	149	207	405	542	178	399	156	155	6	181	213	90	82	648	339	315	712	312	590	325	260	57	2438	66	1517	910	111
Dialister	385	3365	10	71	494	2	60	3	389	6	1	319	3	1	0	379	2	2	125	0	136	8762	3	133	0	1	6	1008	8	637	666	3	49	1057	653	248	931	553	0	1	1577	0	2563	104	1	3	4	5	11
Streptococcus	26	178	672	2	163	8	54	6	60	15	6	47	68	225	82	635	45	170	332	226	55	127	38	33	179	20	5	192	83	29	8	173	2849	205	7	118	117	323	29	278	800	367	9	829	296	5578	124	664	82
Roseburia	12	18	77	589	69	300	368	584	36	303	1783	41	362	2	174	115	1516	2	16	151	13	135	348	882	812	7	2	18	2138	528	251	164	124	882	203	1319	1044	62	4	272	14	191	47	59	771	308	2	400	1000
Dorea	156	535	128	305	552	389	382	661	1597	606	422	290	647	7	138	1020	340	0	0	335	177	289	584	0	354	726	42	602	437	165	88	412	321	258	611	0	427	388	3	305	650	271	456	163	375	711	77	246	277
Clostridium_XVIII	99	55	247	1638	610	12	38	339	5047	33	318	132	98	64	896	273	310	4	523	174	1040	333	375	239	104	104	49	260	470	92	3	29	22	122	63	203	1386	151	49	323	14	112	107	118	1199	70	2121	571	211
Oscillibacter	63	73	11	445	585	0	91	73	3	630	219	149	26	1	304	597	86	0	0	1458	641	67	747	108	26	259	3	237	1	178	1519	1601	0	526	154	3	287	614	7	294	69	98	122	448	0	124	1	3	975
Coprococcus	150	215	3	158	2548	13	141	32	149	260	88	153	371	1	184	14	290	1	2	212	238	249	253	3	1318	171	10	499	1	206	517	148	58	438	469	43	526	771	1	545	4	639	350	1068	181	229	308	208	118
Lactobacillus	19	559	237	17	684	7	42	26	11	53	0	29	5	6	10	15	2	19	18	412	11	2378	2	9	109	540	66	15	13	18	133	10	16	4	3	216	18	65	19	5	1562	0	597	34	12	1491	1	0	15
Fusicatenibacter	338	30	346	82	942	147	148	0	127	32	383	194	1	22	138	128	663	0	160	623	539	51	188	310	193	5	1	588	209	80	31	202	360	68	153	684	406	97	0	423	319	133	298	221	429	35	28	961	30
Sutterella	1	6	2	0	1	550	0	0	3104	734	0	1	1	1	1558	1	4	2803	1	2	0	2	0	0	1	350	2	1	813	1	2	62	3	3	3	0	0	0	0	0	0	1	1	2	2	315	0	558	0
Ruminococcus2	6	259	1	16	418	261	257	0	6609	172	43	114	3	2	289	3	0	9	6	113	70	2	268	97	276	521	0	90	5	1758	132	441	156	189	318	1335	299	37	3	104	1529	45	208	41	1502	223	1	129	142
Clostridium_XlVb	3	60	6	149	45	0	448	165	0	102	328	1014	45	4	212	96	11	9	562	112	103	128	446	484	253	4	11	36	119	2334	27	167	192	125	29	27	136	185	21	27	250	511	112	474	1295	55	579	140	43
Phascolarctobacterium	2	0	1	52	4	45	380	354	0	2472	811	205	72	3	739	457	96	1	1	281	2	0	474	0	680	1337	916	1	492	7	100	688	228	116	20	0	0	0	0	659	1	518	2	143	72	1330	282	10	500
Clostridium_IV	23	231	9	28	75	33	18	82	19	99	975	236	62	4	198	609	117	1	45	368	16	76	3416	39	30	458	28	318	12	105	730	735	8	104	309	41	297	101	128	17	11	37	326	62	21	53	7	1	58
Gemmiger	2	14	17	103	608	0	52	21	22	102	165	479	1	1	83	6	159	0	0	346	121	1753	268	104	104	11	2	291	309	1	39	30	132	241	107	1	315	179	2	266	0	128	126	6	10	141	15	36	375
Clostridium_sensu_stricto	5	4	4753	26	443	384	70	104	0	28	21	134	14	5	75	20	230	1	1	250	55	30	95	5977	484	13	15	39	217	2	79	0	2	19	174	42	377	2	3	6	17	122	53	68	374	681	1	1020	28
Alloprevotella	0	2988	25	4585	6	0	0	0	1	888	1	1	1	3	2	0	3682	0	0	0	1	2	0	0	1	0	0	0	0	0	1398	302	0	5	0	0	0	0	1	2	0	0	10514	1	0	0	0	1	1
Veillonella	5	3	3544	1	1	8	9	1	3	4	0	1	12	61	3	2	18	2140	115	5	25	88	2	158	31	1	36	7	33	212	19	11	2459	6	1	2055	63	3	1	12	0	56	0	499	870	1189	68	15	8
Barnesiella	0	21	1	737	271	0	18	164	0	276	3	359	145	2	0	0	91	1	1	1900	1	1	478	0	1	276	0	0	0	0	75	0	0	2	0	0	1	23	1	420	0	0	260	650	0	60	7	0	624
Butyricicoccus	12	110	55	28	53	4	191	252	129	100	49	500	570	1017	201	12	179	2	1	57	296	345	176	71	99	17	1	140	176	309	107	154	244	315	91	25	129	129	121	123	595	266	53	82	219	61	823	44	81
Succinivibrio	0	1	0	0	2	0	0	1	0	1	1	0	1	0	0	1	2	0	0	5	1	2	1	0	2	1	0	1	0	0	1	6917	0	9	2	0	2	1	0	0	0	0	0	0	1	1	0	0	0
Lachnospira	243	2	0	92	4	0	4	769	344	27	83	205	1127	0	4	55	775	5	0	62	1	0	228	37	4	0	22	202	449	1508	48	10	9	17	38	185	99	294	0	502	1	111	21	91	413	28	4	9	3
Collinsella	0	96	6	64	619	24	42	1	1	26	54	1	2	0	5	560	246	1	0	226	0	0	2	1	66	715	0	300	1	226	21	33	0	152	146	385	119	27	1	0	4	56	261	12	120	199	0	83	0
Enterococcus	0	3	14	0	0	37	0	7	7	0	0	0	4	277	2	46	1	11402	507	0	0	1	9	0	10	2	1066	3	21	0	0	2	5	10	0	3	2	0	0	0	1	578	0	150	99	16	1	2	0
Haemophilus	29	3	6493	185	2	0	9	9	13	21	70	1	24	8	1	5	169	7	12	1	8	73	3	1133	846	1	1	16	107	6	14	19	757	35	0	11	159	7	1	89	0	948	2	34	707	2414	2	1828	9
Fusobacterium	62	2	445	2	0	1	2	0	0	1	0	1	4	247	191	4	0	0	0	2	4	1	3	4	15	1	0	0	165	2	6	1	220	4	0	0	2	0	2157	0	0	0	2	1	11	13	6218	0	1
Akkermansia	0	0	0	5	1844	0	16	0	0	0	763	102	0	1	1	929	1	1	1	1751	2	8	549	0	10	0	0	0	0	0	1	3	0	0	0	0	178	1830	0	0	0	1	1	0	0	18	2	0	0
Megasphaera	0	1	4	0	0	0	0	0	0	1020	0	1	5	11	2	2	0	0	827	317	4	2	0	0	0	3605	0	0	0	11	523	1	294	500	0	2	1	0	0	1	19	4	0	2	3	11	2	1	1
Anaerobacterium	0	0	0	186	249	0	0	0	0	18	0	261	0	1	64	0	18	0	1	1065	0	1	1	0	1	0	0	0	0	1	2231	67	0	2	0	1	308	1	0	122	0	61	6	2	0	0	1	2	0
Paraprevotella	1	17	0	1008	0	0	0	0	0	361	0	0	0	1	0	370	2	4	0	257	487	0	0	0	216	33	0	0	0	0	95	100	0	0	268	1	0	0	0	0	0	1	0	3	0	10	0	1	0
Aestuariispira	0	0	0	0	0	0	974	0	0	0	2	0	1	0	0	1	0	0	0	0	0	0	987	0	0	0	2	0	2	0	1	0	0	0	0	0	5	74	0	0	0	0	256	0	0	0	0	1	0
Coprobacter	0	0	0	11	0	0	21	1	0	3859	0	0	2	1	557	3375	1	0	0	97	138	1	44	0	0	0	0	0	0	0	242	14	0	0	0	0	0	39	0	42	0	10	3	110	0	65	0	0	37
Butyricimonas	0	0	0	106	72	0	130	99	0	200	240	180	0	2	496	472	6	0	0	392	255	0	0	0	6	406	0	2	289	0	296	143	0	0	189	0	0	602	158	182	0	16	42	641	0	35	0	1	254
Romboutsia	3	56	46	17	16	27	91	375	0	43	92	558	9	3	25	154	335	0	158	61	24	5	64	31	1057	18	55	342	466	4	19	3	67	54	119	198	420	0	19	66	50	211	126	7	288	41	1	3	18
Odoribacter	1	5	0	168	59	0	44	64	0	73	364	54	1	1	0	0	30	0	0	422	1	0	197	0	99	223	0	1	0	1	54	240	1	220	0	0	1	171	1	178	0	0	52	205	0	18	68	2	338
Holdemanella	1	306	0	0	2	0	0	0	959	348	0	1	0	0	0	0	1	0	1	1	0	0	0	0	583	0	0	0	3	0	71	534	0	2	3	1	0	0	0	0	0	588	0	1	0	3	0	1	1
Catenibacterium	0	0	0	0	2	0	408	0	0	669	1	0	1	2	1	1	1492	1	1	247	2	1	2	0	985	0	0	0	0	1	78	1207	0	3	0	1	0	0	1	0	0	77	0	1	0	4	0	1	3
Intestinibacter	65	10	1	11	32	2	24	18	1	15	64	16	58	9	2	53	110	1	26	14	2	18	0	3	7	2	0	124	85	3	14	5	3	24	19	149	26	0	133	3	166	97	18	61	85	144	20	1	27
Flavonifractor	127	10	7	13	0	0	27	28	0	2	101	17	8	1	28	366	0	0	79	182	60	159	76	15	21	14	167	237	65	42	1	33	0	44	44	687	27	28	142	1	39	2	13	24	14	28	18	0	19
Bilophila	81	17	0	40	1	0	98	0	0	75	60	62	24	0	44	359	4	0	0	117	0	289	37	0	56	271	0	1	13	117	41	143	0	25	82	3	28	56	91	52	0	0	57	25	10	13	107	1	55
Eubacterium	0	1	0	5	19	1	57	0	0	52	0	186	1	0	103	1	1	1	1	64	1	0	73	0	21	0	0	258	0	2	2	0	0	87	0	0	31	0	0	201	0	0	0	2	1	0	0	0	18
Butyrivibrio	0	0	0	0	0	0	0	0	0	0	0	0	0	1	0	0	1	0	0	0	0	1	0	0	0	1	1	0	0	0	0	0	0	0	0	0	0	0	0	0	0	0	0	0	0	0	0	0	0
Citrobacter	0	464	0	1	1	3	0	0	0	0	0	20	60	194	3	3	6	863	2	1	0	0	4	0	59	1	3	8	10	11	257	0	6	0	0	6	212	0	0	99	0	61	40	4	352	5	0	16	0
Vampirovibrio	0	0	0	0	0	0	0	0	0	0	132	0	1	0	0	1	2	0	0	1	0	0	668	0	1	0	0	0	1	0	0	0	0	1	2	0	0	0	1	0	0	0	0	0	0	0	0	0	0
Asteroleplasma	0	0	0	0	0	0	0	1	0	0	0	0	0	0	0	0	1	0	0	501	0	0	0	0	0	0	0	0	0	0	52	0	0	0	0	0	0	0	0	0	0	0	0	0	0	0	0	0	0
Sporobacter	0	25	1	5	37	0	11	29	0	25	50	22	0	0	9	78	10	0	0	122	5	0	22	0	0	5	0	0	0	0	17	72	0	51	45	0	38	72	7	4	0	2	72	23	0	10	0	0	196
Turicibacter	5	2	0	30	1	4	15	37	0	1	14	5	22	0	0	19	173	0	0	3	0	0	0	256	380	7	0	42	0	40	1	0	11	31	93	39	133	2	0	11	0	137	4	4	7	175	6	1364	14
Mitsuokella	0	0	0	0	0	0	0	0	0	222	0	0	0	1	0	0	0	0	0	0	0	0	0	0	0	822	0	0	0	0	0	0	1	1	0	1	0	0	0	0	0	288	677	0	0	0	0	0	0
Victivallis	0	1	0	0	2	0	0	0	0	50	0	0	0	0	0	0	1	0	0	69	0	0	6	0	0	106	0	1	0	0	404	0	0	0	0	1	0	20	0	0	0	0	0	0	0	0	0	0	1
Christensenella	1	0	0	4	47	0	1	1	0	124	6	5	0	1	2	8	5	0	0	50	0	0	20	0	0	5	0	11	0	0	195	8	0	42	2	2	40	1	0	0	0	0	6	14	0	1	0	0	52
Anaerovorax	1	10	0	4	50	0	15	2	0	84	12	19	7	0	0	51	0	1	0	77	5	4	24	0	3	35	0	56	0	0	106	119	1	12	17	0	19	27	8	6	5	7	12	22	0	18	1	1	14
Weissella	0	59	7	0	0	0	0	0	0	0	0	12	4	7	1	132	5	7	2	0	0	0	7	0	21	11	1	0	7	0	0	33	0	1	0	0	44	0	0	151	0	26	0	2	1	122	1	9	1
Cronobacter	0	14	0	1	0	2	0	0	1	0	0	4	1	147	1	0	2	304	0	2	2	0	2	0	33	0	0	1	4	2	26	0	0	0	0	4	30	0	0	6	1	62	14	0	41	2	0	0	0
Desulfovibrio	2	26	0	0	0	0	0	0	0	0	2	0	0	3	0	15	0	0	0	0	0	0	230	0	0	234	0	0	0	0	0	0	0	1	0	0	0	0	0	6	0	0	1	0	0	0	0	0	0
Erysipelotrichaceae_incertae_sedis	47	1	49	2	1	3	0	14	0	1	6	2	65	20	0	18	1	0	108	4	4	11	3	35	0	21	104	32	49	65	2	0	18	0	2	43	8	1	93	4	23	0	0	1	9	1	12	0	1
Lactococcus	0	19	0	0	0	0	0	0	7	0	0	13	0	181	0	0	1	0	0	0	0	1	0	0	51	2	0	2	4	0	2	5	0	12	0	0	165	1	6	182	0	2	1	2	169	29	0	0	0
Eggerthella	4	0	1	0	2	0	1	0	0	1	4	10	2	0	2	18	0	0	25	0	19	38	1	9	0	0	3	3	2	4	0	0	7	2	0	0	2	1	4	7	28	0	0	5	2	0	7	1	5
Streptophyta	1	1	1	0	2	0	0	0	0	0	0	0	0	3	0	0	0	0	0	0	1	1	0	3	0	0	0	2	0	0	0	0	1	0	0	1	0	0	0	0	0	0	0	2	0	0	0	0	0
Allisonella	0	0	0	7	2	0	0	0	14	16	0	0	0	0	1	0	0	0	0	7	0	0	0	0	337	205	0	58	0	0	14	13	0	11	27	0	0	0	0	0	0	0	117	0	0	56	1	35	0
Terrisporobacter	0	0	0	1	15	11	35	15	0	1	0	7	14	0	0	4	168	0	0	0	0	7	0	0	26	2	0	7	0	1	4	6	0	9	2	4	13	0	0	0	0	27	8	0	15	9	0	0	10
Senegalimassilia	0	0	0	0	0	0	0	0	0	1	0	0	0	0	0	219	0	1	0	0	0	0	0	0	0	26	0	0	0	0	3	4	0	0	0	0	0	0	0	0	0	15	0	0	0	3	0	11	0
Intestinimonas	0	40	0	42	0	0	30	1	0	13	7	1	3	0	15	83	3	0	0	3	0	16	32	2	28	2	0	1	0	21	21	48	40	33	9	281	17	5	4	18	0	3	8	4	0	4	23	0	6
Catabacter	0	0	0	0	0	0	0	0	0	0	21	12	0	0	0	5	0	0	0	76	0	0	0	0	0	0	0	0	0	0	0	8	0	0	0	0	0	10	0	0	0	0	0	11	0	0	0	0	17
Hungatella	35	1	0	0	0	0	5	0	0	8	7	2	0	1	6	84	0	0	29	3	4	14	11	2	0	0	1	14	0	22	2	0	0	1	2	105	6	0	17	0	3	0	1	2	2	0	6	0	0
Raoultella	0	447	0	1	0	1	1	0	0	0	0	2	7	42	0	53	0	289	0	0	0	0	0	0	46	2	2	3	1	2	10	1	1	0	0	4	25	0	0	29	0	17	7	1	521	2	0	1	0
Lactonifactor	0	0	95	2	1	0	0	3	0	2	1	0	70	8	4	5	0	0	21	1	0	0	2	2	0	3	69	2	34	30	0	0	0	1	1	71	0	1	19	1	44	0	0	2	212	0	22	0	3
Adlercreutzia	0	1	0	19	97	0	4	45	0	1	1	0	0	0	7	15	1	0	0	3	0	0	53	0	0	1	0	0	0	1	0	0	0	8	5	6	13	13	0	0	0	1	12	9	0	2	0	0	28
Acidaminococcus	0	0	0	0	0	0	0	0	0	0	0	0	0	0	2	0	0	0	78	1	0	0	0	0	0	0	0	0	0	0	38	0	0	0	0	0	0	0	0	0	0	0	0	0	0	0	0	0	0
Anaerotruncus	4	4	0	26	3	0	1	1	1	10	11	2	0	0	21	55	0	0	0	12	0	0	20	4	6	10	0	203	2	0	18	51	0	2	2	0	9	2	2	4	3	1	0	20	1	1	2	0	0
Aeromonas	0	0	0	0	0	1	0	0	0	0	0	0	0	1	0	0	0	1232	0	0	0	0	0	0	0	0	0	0	0	0	0	0	0	0	0	0	1	0	0	0	0	0	0	0	1	0	0	0	0
Granulicatella	3	2	16	3	0	0	5	0	1	2	3	12	5	17	1	0	1	32	15	0	2	12	1	6	7	3	6	13	3	2	0	3	19	2	1	2	12	2	0	0	0	5	1	4	12	46	13	9	4
Papillibacter	0	0	0	0	11	0	0	0	0	18	4	0	0	0	5	16	2	0	0	26	4	1	3	0	0	1	0	0	0	0	49	3	0	7	36	0	3	3	0	5	0	2	1	1	0	0	0	0	4
Cetobacterium	0	0	0	0	0	0	0	0	0	0	0	0	0	0	0	0	0	0	0	0	0	0	0	0	0	0	0	0	1	0	0	0	0	0	0	0	0	0	0	0	0	0	0	0	0	0	0	0	0
Coprobacillus	3	1	0	0	0	0	0	1	0	0	0	0	3	140	0	7	0	96	4	105	1	2	4	1	0	8	0	2	0	0	0	43	0	0	1	5	1	0	0	0	2	1	19	3	0	0	0	0	0
Methanobrevibacter	0	0	0	0	0	0	0	0	0	6	0	12	0	0	0	0	9	0	0	0	0	0	0	0	0	0	0	0	0	0	14	1	0	0	0	0	0	0	0	0	0	0	0	0	0	0	0	0	0
Aggregatibacter	0	0	259	0	0	0	0	0	0	0	0	0	0	0	0	1	0	0	0	0	2	0	0	2	0	0	0	0	0	0	0	0	6	2	0	3	0	0	0	0	0	8	0	0	0	12	2	0	0
Actinomyces	2	14	3	0	3	2	2	3	2	1	0	3	5	28	6	3	2	9	1	0	1	5	0	0	2	2	0	2	1	10	1	2	5	4	6	0	2	4	1	13	4	1	0	1	11	7	8	29	10
Oxalobacter	0	0	0	0	0	0	14	0	0	50	0	0	0	0	2	18	0	0	0	11	0	0	1	0	0	19	0	0	0	0	16	18	0	0	1	0	0	4	0	0	0	0	0	13	0	4	0	0	38
Holdemania	2	0	0	7	1	0	3	0	0	5	2	9	3	0	4	11	0	0	0	9	11	0	9	3	1	8	0	42	0	0	2	1	0	2	4	2	3	5	0	2	7	1	4	4	2	2	0	0	3
Peptococcus	0	0	0	0	3	0	0	0	0	0	0	0	0	0	0	0	0	0	0	2	0	1	0	0	0	0	0	30	0	0	24	0	0	0	0	0	0	56	0	0	0	63	0	0	0	0	0	0	14
Anaeroplasma	0	0	0	0	0	0	0	0	0	0	0	0	0	0	0	0	0	0	0	0	0	0	0	0	0	0	0	0	0	0	0	0	0	0	0	0	0	0	0	0	0	0	0	0	0	0	0	0	0
Pseudoflavonifractor	0	3	0	6	0	0	0	1	0	0	0	0	0	0	2	22	0	0	0	2	40	2	8	3	0	2	0	130	0	0	0	19	0	1	0	0	1	3	0	0	0	0	10	13	0	0	0	0	4
Plesiomonas	0	0	0	0	0	0	0	0	0	0	0	0	0	0	0	0	0	0	0	0	0	0	0	0	0	0	0	0	0	0	0	0	0	0	0	0	0	0	0	0	0	0	0	0	0	0	0	0	0
Leuconostoc	0	47	0	0	0	0	0	0	0	0	1	0	0	14	1	2	1	0	8	0	0	0	1	0	5	3	0	0	0	0	0	1	0	2	0	0	18	0	0	20	0	7	0	2	1	0	0	0	0
Eisenbergiella	0	0	0	0	0	0	0	0	0	0	4	5	0	0	1	2	0	0	1	4	0	0	1	1	0	0	0	1	0	0	0	1	0	0	0	217	1	1	11	0	0	0	0	0	1	0	0	0	0
Slackia	0	0	0	0	0	0	0	0	0	2	0	0	0	0	0	0	1	0	0	13	0	0	0	0	0	3	0	0	0	0	2	27	0	0	0	0	0	0	0	0	4	0	0	0	0	0	0	0	0
Cellulosilyticum	0	0	0	0	0	0	0	0	0	0	0	0	0	0	0	0	1	0	0	0	0	0	0	167	0	0	0	0	0	0	0	0	0	0	0	6	0	0	0	0	0	0	0	0	0	0	0	0	0
Acetanaerobacterium	0	0	0	0	1	0	36	0	0	2	0	0	0	0	0	0	0	0	0	0	0	0	0	0	0	0	0	0	0	0	0	0	0	0	0	0	0	0	0	0	0	0	34	0	0	26	0	2	0
Gemella	1	7	10	3	0	0	0	0	3	0	0	4	1	5	0	0	2	4	1	0	0	3	3	0	5	2	1	17	0	1	1	2	11	3	0	0	3	2	4	1	3	2	2	0	5	34	4	8	0
Campylobacter	0	0	118	0	0	0	0	0	2	2	0	0	2	2	0	1	1	1	0	0	1	1	1	0	3	4	0	0	1	0	1	6	37	0	0	2	0	0	0	0	0	1	0	0	3	7	0	1	3
Mogibacterium	0	0	1	0	0	0	0	0	0	0	0	0	0	0	0	0	0	0	0	5	0	0	0	0	0	0	0	0	0	0	13	19	0	0	0	0	0	0	2	0	1	0	0	0	1	2	0	0	1
Morganella	0	0	0	0	0	1	0	0	0	0	0	0	0	0	0	0	2	11	0	0	0	0	0	0	0	0	0	0	0	0	0	0	0	0	3	0	0	0	0	0	0	0	0	0	0	0	0	0	0
Neisseria	5	6	147	0	0	1	0	1	1	0	0	0	2	3	0	3	1	4	2	5	7	5	0	14	5	7	0	0	0	2	0	1	0	4	0	1	1	0	0	0	0	3	0	0	0	0	0	3	0
Elusimicrobium	0	0	0	0	0	0	0	0	0	0	0	0	0	0	0	0	0	0	0	0	0	0	0	0	0	0	0	0	0	0	0	0	0	0	0	0	0	0	0	0	0	0	0	0	0	0	0	0	0
Howardella	0	0	0	0	0	0	0	0	0	4	0	0	0	0	1	0	32	0	0	0	0	0	0	0	0	5	0	0	0	0	3	0	0	0	0	0	0	0	0	0	0	0	15	0	0	1	0	62	0
Gordonibacter	1	0	0	0	8	0	0	0	0	0	0	1	0	0	4	0	0	0	0	2	0	4	0	0	0	1	0	0	0	0	0	0	0	1	0	0	1	0	0	0	0	0	0	1	0	0	0	0	3
Rothia	0	3	0	0	0	0	1	0	0	1	0	0	2	5	3	4	0	0	0	0	0	2	0	0	2	0	0	0	0	1	1	3	1	0	0	0	0	0	0	0	2	1	0	3	3	10	0	4	1
Oribacterium	0	0	1	0	0	0	0	0	0	0	0	0	0	0	0	0	0	0	0	1	0	0	0	1	0	0	0	0	0	0	0	0	0	0	0	0	0	0	0	0	0	1	0	0	1	2	0	1	0
Ralstonia	0	2	2	0	3	1	0	3	1	1	3	0	0	1	0	5	0	1	0	0	0	0	0	2	0	0	2	0	0	1	0	0	0	0	0	0	0	0	1	0	1	1	1	0	0	1	2	4	1
Olsenella	0	0	0	10	0	0	0	0	0	3	0	0	2	0	0	0	0	0	0	3	0	0	0	0	0	0	0	0	0	0	0	0	0	0	0	4	0	0	1	0	0	0	0	0	0	0	0	0	0
Pyramidobacter	1	0	0	0	0	0	4	0	0	0	0	0	0	0	0	0	0	0	0	2	0	0	0	0	0	0	0	0	0	0	4	0	0	3	2	13	0	0	0	0	1	0	2	0	0	1	0	0	0
Proteus	0	0	0	0	0	0	0	0	0	0	0	0	0	1	0	0	1	133	0	0	0	0	0	0	0	0	0	0	0	0	0	0	0	0	0	1	0	0	0	0	0	0	0	0	5	0	0	0	0
Pediococcus	0	0	0	0	0	0	0	0	0	0	0	0	0	0	0	0	0	0	0	0	0	0	0	0	1	0	0	0	1	0	0	0	0	0	0	0	0	1	0	0	0	0	0	14	0	4	0	0	0
Leptotrichia	1	2	73	0	0	1	0	0	7	1	0	0	0	3	0	1	1	2	1	0	3	7	0	5	1	1	0	0	0	0	0	1	0	4	0	0	0	0	0	0	0	0	0	0	0	10	0	0	0
Cloacibacillus	0	0	0	0	0	0	0	0	0	0	4	0	1	0	0	0	0	0	0	0	0	0	0	0	0	0	0	0	12	0	0	0	0	0	0	0	0	0	0	0	0	0	0	2	0	0	0	1	0
Methanosphaera	0	0	0	0	0	0	0	0	0	0	0	0	0	0	0	0	6	0	0	0	0	0	0	0	0	0	0	0	0	0	3	0	0	0	0	0	0	0	0	0	0	0	0	0	0	0	0	0	0
Peptostreptococcus	0	0	12	0	0	1	1	0	0	0	0	0	0	13	0	0	1	0	3	0	1	1	0	0	2	1	1	0	0	0	0	0	2	1	0	0	0	0	0	0	0	0	0	0	2	0	0	5	0
Saccharibacteria_genera_incertae_sedis	0	0	3	0	0	0	0	0	1	0	0	0	0	1	1	0	1	2	0	0	0	4	0	0	0	3	3	1	0	0	1	0	0	1	0	0	1	0	0	0	0	0	0	0	1	0	1	13	2
Atopobium	0	0	0	0	0	0	0	0	0	0	0	0	0	8	5	0	0	1	0	12	6	0	0	1	0	0	1	0	0	1	0	2	2	1	3	5	0	0	0	1	0	0	1	0	2	3	0	3	0
Porphyromonas	1	0	0	12	0	0	0	0	1	0	0	0	0	0	0	5	1	0	0	3	4	0	0	3	0	0	0	0	0	0	0	2	0	0	0	6	0	0	0	0	0	0	0	0	0	0	0	0	0
Allobaculum	0	0	0	0	0	0	0	0	0	0	0	0	0	0	0	0	0	0	0	0	0	0	0	0	0	0	0	0	0	0	0	0	0	0	0	0	0	3	0	0	0	0	25	0	0	0	0	0	0
Solobacterium	1	0	1	0	0	0	1	0	0	0	0	1	1	1	0	0	0	0	4	0	0	1	1	0	1	0	1	1	0	0	0	0	1	0	0	1	2	0	0	0	0	0	0	0	4	0	0	2	4
Anaeroglobus	0	0	0	0	0	0	0	0	0	0	0	0	0	0	0	0	0	0	1	0	0	0	0	0	0	0	0	0	0	0	0	0	76	0	0	1	0	0	0	0	0	0	0	0	0	3	0	0	0
Acetivibrio	0	0	0	0	0	0	0	0	0	0	0	0	0	0	0	28	0	0	0	0	0	0	0	0	0	0	0	1	0	0	0	0	0	3	0	0	0	0	0	0	0	0	0	0	0	0	0	0	0
Comamonas	0	0	0	0	0	0	0	0	0	0	0	0	0	0	0	0	0	0	0	1	0	0	3	0	0	0	0	0	0	0	0	0	0	0	1	0	0	0	0	0	0	0	0	0	0	0	0	0	0
Gardnerella	0	0	0	0	0	0	0	0	0	0	13	2	1	0	3	1	0	0	0	0	1	8	0	0	5	0	0	0	4	1	0	4	0	3	8	3	4	0	0	3	0	0	0	0	0	0	0	0	0
Capnocytophaga	4	3	2	0	0	1	0	0	1	0	0	0	0	0	2	1	1	0	1	3	3	2	0	2	4	5	0	0	1	0	2	5	1	8	0	0	0	0	0	0	0	0	0	0	0	0	0	0	0
Parvimonas	0	0	1	0	0	0	0	0	0	0	0	0	0	1	0	0	8	0	2	0	3	0	0	0	0	1	0	0	0	1	0	0	0	1	0	0	1	0	0	0	1	0	2	0	2	0	0	0	0
Providencia	0	0	0	0	0	0	0	0	0	0	0	0	0	2	0	0	0	0	0	0	0	0	0	0	0	0	0	0	0	0	0	0	0	0	0	0	0	0	0	0	0	0	0	0	0	0	0	0	0
Peptoniphilus	0	0	0	0	0	0	0	0	0	0	0	0	1	1	0	0	1	0	0	0	0	0	0	0	0	0	0	0	1	1	0	0	0	0	0	1	0	0	0	1	0	0	0	0	1	0	4	0	0
Bulleidia	0	0	0	0	0	0	0	0	0	0	0	0	0	0	0	0	0	0	0	0	0	0	0	0	0	0	0	0	0	0	0	0	1	0	0	0	0	0	0	0	0	0	0	0	0	0	0	0	0
Corynebacterium	1	0	2	0	0	0	0	0	1	2	0	0	0	0	2	3	2	3	1	0	2	1	0	1	0	0	0	0	0	1	3	1	1	4	0	0	0	2	0	0	0	0	0	0	0	0	0	0	0
Finegoldia	0	0	0	0	0	0	0	0	0	0	0	0	0	0	0	0	0	0	1	0	1	1	0	0	0	0	0	0	0	0	0	0	0	0	0	2	0	0	0	2	6	0	0	0	0	0	0	0	0
Bacillus	0	0	0	0	0	0	0	0	0	0	0	0	0	0	0	0	0	0	0	0	0	0	0	0	0	0	0	0	0	0	0	0	1	0	0	0	0	0	0	0	0	0	0	0	0	0	0	0	0
Lachnoanaerobaculum	0	0	8	0	0	0	0	0	0	0	0	0	0	1	0	0	0	0	0	0	0	0	0	0	0	1	0	0	0	0	0	0	0	0	0	0	0	0	0	0	0	0	0	0	1	1	0	0	0
Staphylococcus	0	0	0	0	0	0	0	0	0	0	0	0	0	1	1	0	0	0	0	0	0	0	0	0	0	0	0	0	0	1	0	0	1	0	0	0	1	0	0	0	1	0	1	0	0	2	0	0	0
Anaerofilum	0	0	0	1	4	0	0	1	0	0	0	0	0	0	2	4	1	0	0	3	0	0	5	0	0	0	0	6	0	0	0	0	0	0	0	0	0	1	0	0	0	0	0	0	0	0	0	0	0
Abiotrophia	0	2	0	0	0	0	1	0	0	0	0	2	0	1	0	0	0	0	1	0	0	0	0	1	2	0	0	0	1	0	0	1	0	0	0	0	0	0	0	0	0	0	0	0	0	0	0	0	1
Lautropia	0	0	1	1	0	0	1	0	1	1	0	0	0	6	2	0	2	1	0	0	3	0	0	0	0	2	0	0	0	1	0	0	0	1	0	0	0	0	0	0	0	0	0	0	0	0	0	0	0
Macrococcus	0	0	0	0	0	0	0	0	1	0	0	0	0	13	0	0	0	0	0	0	0	0	0	0	0	0	0	0	0	0	0	0	0	0	0	0	0	0	0	1	0	0	0	0	32	0	0	0	0
Dysgonomonas	0	0	0	0	0	0	0	0	0	0	0	0	0	0	0	0	0	0	0	0	0	0	0	0	0	0	0	0	0	0	0	0	0	0	0	0	0	0	0	0	0	0	0	0	0	0	0	0	0
Mobilitalea	0	0	0	0	0	0	0	0	0	0	0	0	0	0	0	0	0	0	0	0	0	0	0	0	0	0	0	0	0	0	0	0	0	0	0	0	0	0	0	0	0	0	0	0	0	0	0	0	0
Anaerococcus	0	0	0	0	0	0	0	0	0	0	0	0	0	1	0	0	1	0	0	0	0	0	0	0	0	0	0	0	1	0	0	0	0	0	0	0	0	0	0	0	0	0	0	0	0	0	0	0	0
Okibacterium	0	0	0	0	1	0	0	0	0	0	0	0	0	0	0	0	0	0	0	0	0	0	0	0	0	0	0	0	0	0	0	0	0	0	0	0	0	0	0	0	0	0	0	0	0	0	0	0	0
Selenomonas	0	0	2	0	0	0	0	0	0	0	0	0	0	0	0	0	0	0	1	0	0	0	0	0	0	0	1	0	0	0	0	0	2	0	0	0	0	0	0	0	0	0	0	0	0	0	0	0	0
Eikenella	0	0	17	0	0	0	0	0	2	0	0	0	0	0	0	0	0	1	0	0	0	0	0	1	0	1	0	0	0	0	0	0	1	0	0	0	0	0	0	0	0	0	0	0	0	2	0	0	0
Shuttleworthia	0	0	0	0	0	0	0	0	0	0	0	0	0	0	0	0	0	0	1	0	5	0	0	5	0	0	0	0	0	10	9	0	0	0	0	0	0	0	0	0	0	0	0	0	0	0	0	0	0
Hydrogenoanaerobacterium	0	0	0	0	0	0	0	0	0	0	0	1	0	0	2	0	0	0	0	2	0	0	1	0	0	0	0	0	0	0	1	0	0	0	0	0	0	1	0	0	0	0	0	0	0	0	0	0	0
Faecalitalea	0	0	0	0	0	0	0	0	0	0	7	0	0	0	0	0	0	0	0	0	0	0	0	0	0	0	0	0	0	0	0	0	0	0	0	0	0	0	0	0	0	0	0	11	0	0	0	0	0
Vibrio	0	0	0	0	0	0	0	0	0	0	0	0	0	0	0	0	0	0	0	0	0	0	0	0	0	0	0	0	0	0	0	0	0	0	0	0	1	0	0	0	0	0	0	8	0	0	0	0	0
Pseudomonas	0	0	0	0	0	0	0	0	0	0	0	0	2	0	1	0	2	0	0	0	0	0	0	0	1	0	0	0	0	1	0	0	0	0	0	0	0	1	0	1	0	0	0	0	0	0	0	1	0
Scardovia	0	0	0	0	0	0	0	0	0	0	0	0	0	0	0	0	0	1	0	1	0	0	0	0	0	0	0	0	0	0	0	0	0	0	0	0	0	0	0	0	0	0	0	0	0	0	0	0	0
Sneathia	0	0	0	0	0	0	0	0	0	0	0	0	2	0	3	0	0	0	0	0	0	0	0	4	0	4	0	0	0	3	0	4	0	0	0	0	0	0	0	0	0	0	0	0	0	0	0	0	0
Acinetobacter	0	0	0	0	0	0	0	0	0	0	0	0	0	0	0	0	0	0	0	0	0	0	0	0	0	0	0	0	0	0	0	0	0	0	0	0	0	0	0	0	0	0	0	0	17	0	0	0	0
Cardiobacterium	0	0	0	0	0	0	0	0	0	1	0	0	0	0	0	2	3	0	0	0	0	1	0	0	0	0	0	0	1	0	0	0	1	1	0	0	0	0	0	0	0	1	0	0	0	0	0	0	0
Aerococcus	0	0	0	0	0	0	0	0	0	0	0	0	0	0	0	1	0	0	0	0	0	0	0	0	0	0	0	0	1	0	0	0	0	0	0	0	0	0	0	0	0	0	0	0	12	0	0	0	0
Burkholderia	0	0	0	0	0	0	0	0	0	0	0	0	0	0	0	0	0	0	0	0	0	0	0	0	0	0	1	0	0	0	0	0	0	0	0	0	0	0	0	0	0	0	0	0	0	0	0	0	0
Ezakiella	0	0	0	0	0	0	0	0	0	1	0	0	0	0	0	0	0	0	0	0	0	0	0	0	0	0	0	0	0	0	0	0	0	0	1	0	0	0	0	0	0	0	0	0	0	0	0	0	0
Enterorhabdus	0	0	0	0	0	0	0	0	0	0	0	0	0	0	0	0	0	0	0	0	0	0	0	0	0	0	0	0	0	0	0	0	0	0	0	16	0	0	0	0	0	0	0	0	0	0	0	0	0
Alloscardovia	0	0	0	0	0	0	0	0	0	0	0	2	0	0	0	0	0	0	0	0	0	0	0	0	0	0	0	0	0	0	0	0	0	0	0	0	0	0	0	0	0	0	0	0	0	3	0	0	0
Agarivorans	0	0	0	0	0	0	0	0	0	0	0	0	0	0	0	0	0	0	0	0	0	0	0	0	0	0	0	0	0	0	0	0	0	0	0	0	0	0	0	0	0	0	0	0	0	0	0	0	0
Subdoligranulum	0	0	0	0	0	0	0	0	0	0	0	0	0	0	0	0	0	0	0	3	0	0	0	0	0	0	0	0	0	0	0	0	0	0	0	0	0	0	0	0	0	0	0	0	0	0	0	0	0
Vagococcus	0	0	0	0	0	0	0	0	0	0	0	0	0	0	0	0	0	0	0	0	0	0	0	0	7	0	0	0	0	0	0	0	0	3	0	0	0	0	0	0	0	0	0	0	1	0	0	0	0
Mycoplasma	0	0	0	0	0	0	0	0	0	0	0	0	1	0	0	0	1	0	0	0	0	0	0	0	0	0	0	0	0	0	0	0	0	0	0	0	0	0	0	0	0	0	0	4	0	0	0	0	0
Helicobacter	0	0	0	0	0	0	0	0	0	0	0	0	0	0	0	0	0	0	0	0	0	0	0	0	0	0	0	0	0	0	0	0	0	0	0	0	0	0	0	0	0	0	0	0	0	0	0	0	0
Paenibacillus	0	0	0	0	0	0	0	0	0	0	0	0	0	0	0	0	0	9	0	0	0	0	0	0	0	0	0	0	0	0	0	0	0	0	0	0	0	0	0	0	0	0	0	0	0	0	0	0	0
Parcubacteria_genera_incertae_sedis	0	0	0	0	0	0	0	0	0	0	0	0	0	0	1	0	0	2	0	0	0	1	0	0	0	0	0	0	0	0	0	0	0	0	0	0	0	0	0	0	0	0	0	0	0	0	0	0	0
Anaerofustis	0	0	0	0	0	0	0	0	0	0	0	0	0	0	0	4	0	0	0	0	0	0	0	0	0	0	0	1	0	0	0	0	0	0	0	0	0	0	0	0	0	0	0	0	0	0	0	0	0
Parascardovia	0	0	0	0	0	0	0	0	0	0	0	0	0	0	0	0	0	0	0	0	0	0	0	0	0	0	0	0	0	0	0	0	0	0	0	0	0	0	0	0	0	0	0	0	0	0	0	1	0
Paraeggerthella	0	0	0	0	0	0	0	0	0	0	0	0	0	0	0	0	0	0	0	0	0	0	0	0	0	0	0	0	0	0	0	0	0	0	0	0	0	0	0	0	0	0	0	0	0	0	0	1	0
Ureaplasma	0	0	0	0	0	0	0	0	0	0	1	0	0	0	0	0	0	0	0	0	0	0	6	0	0	0	0	0	0	0	0	0	0	0	0	0	0	0	0	0	0	0	0	0	0	0	0	0	0
Tessaracoccus	0	0	0	0	0	0	0	0	0	0	0	0	0	2	0	0	0	0	0	0	0	0	0	0	0	0	0	0	1	0	0	0	0	0	0	0	0	0	1	0	0	0	0	0	0	0	0	0	0
Stomatobaculum	0	0	0	0	0	0	0	0	0	0	0	0	0	0	0	0	0	0	0	0	0	0	0	0	0	0	0	0	0	0	0	0	0	0	0	0	0	0	0	0	0	0	0	0	0	1	0	0	2
Negativicoccus	0	0	0	0	0	0	0	0	0	0	0	0	0	0	0	0	0	2	0	0	0	0	0	0	0	0	0	0	0	0	0	0	0	0	0	0	0	0	0	0	0	0	0	0	0	0	0	0	0
Bergeyella	0	0	3	0	0	0	0	0	0	0	0	0	0	0	0	0	0	0	0	0	0	0	0	1	2	0	0	0	0	0	0	0	0	0	0	0	0	0	0	0	0	0	0	0	0	0	0	0	0
Syntrophococcus	0	0	0	0	0	0	0	0	0	0	0	0	0	0	0	0	0	0	0	0	0	0	0	0	0	0	0	0	0	0	0	0	0	0	0	0	0	0	0	0	0	0	0	0	0	0	0	0	0
Anaerorhabdus	0	0	0	0	0	0	0	0	0	0	0	0	0	0	0	0	0	0	0	0	0	0	0	0	0	0	0	0	0	0	4	0	0	0	0	0	0	0	0	0	0	0	0	0	0	0	0	0	0
Fretibacterium	0	0	0	0	0	0	0	0	0	0	0	0	0	0	0	0	0	0	0	0	0	0	0	0	0	0	0	0	0	0	0	0	0	0	0	0	0	0	0	0	0	0	0	0	0	0	0	0	0
Ottowia	0	1	0	0	0	0	0	0	0	0	0	0	0	0	0	0	0	0	0	0	0	2	0	0	0	0	0	0	0	0	0	0	0	0	0	0	0	0	0	0	0	0	0	0	0	0	0	0	0
Mobiluncus	0	0	0	0	0	0	0	0	0	0	0	0	0	0	0	0	0	0	0	0	0	0	0	2	0	0	0	0	0	0	0	0	0	0	0	0	0	0	0	0	0	0	0	0	0	0	0	0	0
Cryptobacterium	0	0	0	0	0	0	0	0	0	0	0	0	0	0	0	0	0	0	0	0	0	0	0	0	0	0	0	0	0	0	0	0	0	0	0	0	0	0	0	0	0	0	0	0	0	0	0	0	0
Franconibacter	0	0	0	3	0	0	0	0	0	0	0	0	0	0	0	0	0	0	0	0	0	0	0	0	0	0	0	0	0	0	0	0	0	0	0	0	0	0	0	0	0	0	0	0	0	0	0	0	0
Propionibacterium	0	0	0	0	0	0	0	0	0	0	1	0	0	0	0	0	0	0	0	0	0	0	0	0	0	0	0	0	0	0	0	0	0	0	0	0	0	0	0	0	0	0	0	0	0	0	0	0	0
Geobacillus	0	2	0	0	0	0	0	0	0	0	0	0	0	0	0	0	0	0	0	0	0	0	0	0	0	0	0	0	0	0	0	0	0	0	0	0	0	0	0	0	0	0	0	0	0	1	0	0	0
Saccharofermentans	0	0	0	0	0	0	0	0	0	0	0	0	0	0	0	0	0	0	0	0	0	0	0	0	0	0	0	0	0	3	1	0	0	0	0	0	0	0	0	0	0	0	0	0	0	0	0	0	0
Pseudoramibacter	0	0	0	0	0	0	0	0	0	0	0	0	0	0	0	0	0	0	0	0	0	0	0	0	0	0	0	0	0	0	0	0	0	0	0	2	0	0	0	0	0	0	0	0	0	0	0	0	0
Mesorhizobium	0	0	0	0	0	0	0	0	0	0	0	0	0	0	0	0	0	0	0	0	0	0	0	0	0	0	0	0	0	0	0	0	0	0	0	0	0	0	0	0	0	0	0	0	0	0	0	0	0
Phocaeicola	0	0	0	1	0	0	0	0	0	0	0	0	0	0	0	0	0	0	0	0	0	0	0	0	0	0	0	0	0	0	0	0	0	0	0	0	0	0	0	0	0	0	0	0	0	0	0	0	0
Reyranella	0	0	0	0	2	0	0	0	0	0	0	0	0	0	0	0	0	0	0	0	0	0	0	0	0	0	0	0	0	0	0	0	0	0	0	0	0	0	0	0	0	0	0	0	0	0	0	0	0
Arcobacter	0	0	0	0	0	0	0	0	0	0	0	0	0	0	0	0	0	0	0	0	0	0	0	0	0	0	0	0	0	0	0	0	0	0	0	0	0	0	0	0	0	0	0	0	0	0	0	0	0
Anoxybacillus	0	0	0	0	0	0	0	0	0	0	0	0	0	0	0	0	0	0	0	0	0	0	0	0	0	0	0	0	0	0	0	0	0	0	0	0	0	0	0	0	0	0	0	0	0	0	0	0	0
Methylobacterium	0	0	0	0	0	0	0	0	0	0	0	0	0	0	0	0	0	0	0	0	0	0	0	0	0	0	0	0	0	0	0	0	0	0	0	0	0	0	0	0	0	0	0	0	0	0	0	0	0
Serratia	0	0	0	0	0	0	0	0	0	0	0	0	0	0	0	0	0	0	0	0	0	0	0	0	0	0	0	0	0	0	0	0	0	0	0	0	0	0	0	0	0	0	0	0	1	0	0	0	0
Murdochiella	0	0	0	0	0	0	0	0	0	0	0	0	0	0	0	0	0	0	0	0	0	0	0	0	0	0	0	0	0	0	0	0	0	0	0	0	0	0	0	0	0	0	0	0	0	0	0	0	0
GpXI	0	0	0	0	0	0	0	0	0	0	0	0	0	0	0	0	0	0	0	0	0	0	0	0	0	0	0	0	0	0	0	0	0	0	0	0	0	0	0	0	0	0	0	0	0	0	0	0	0
Singulisphaera	0	0	0	0	0	0	0	0	0	0	0	0	0	0	0	0	0	0	0	0	0	0	0	0	0	0	0	0	0	0	0	0	0	0	0	0	0	0	0	0	0	0	0	0	0	0	0	0	0
Moraxella	0	0	0	0	0	0	0	0	0	0	0	0	0	0	0	0	0	0	0	0	0	0	0	0	0	0	0	0	0	0	0	0	0	0	0	0	0	0	0	0	0	0	0	0	0	0	0	0	0
Bradyrhizobium	0	0	0	0	0	0	0	0	0	0	0	0	0	0	0	0	0	0	0	0	0	0	0	0	0	0	0	0	0	0	0	0	0	0	0	0	0	0	0	0	0	0	0	0	0	0	0	0	0
Jonquetella	0	0	0	0	0	0	0	0	0	0	0	0	0	0	0	0	0	0	0	0	0	0	0	0	0	0	0	0	0	0	0	0	0	0	0	0	0	0	0	0	0	0	0	0	0	0	0	0	0
Idiomarina	0	0	0	0	0	0	0	0	0	0	0	0	0	1	0	0	0	0	0	0	0	0	0	0	0	0	0	0	0	0	0	0	0	0	0	0	0	0	0	0	0	0	0	0	0	0	0	0	0
Roseomonas	0	0	0	0	0	0	0	0	0	0	0	0	0	0	0	0	0	0	0	1	0	0	0	0	0	0	0	0	0	0	0	0	0	0	0	0	0	0	0	0	0	0	0	0	0	0	0	0	0
Treponema	0	0	0	0	0	0	0	0	0	0	0	0	0	0	0	0	0	0	0	0	0	0	0	0	0	0	0	0	0	0	0	0	0	0	0	0	0	0	0	0	0	0	0	0	0	0	0	0	0
Sphingomonas	0	0	0	0	0	0	0	0	0	0	0	0	0	0	0	0	0	0	0	0	0	0	0	0	0	0	0	0	0	0	0	0	0	0	1	0	0	0	0	0	0	0	0	0	0	0	0	0	0
Stenotrophomonas	0	0	0	0	0	0	0	0	0	0	0	0	0	0	0	0	0	0	0	0	0	0	0	0	0	0	0	0	0	0	0	0	0	0	0	0	0	0	0	0	0	0	0	0	0	0	0	0	0
Rhodobacter	0	0	0	0	0	1	0	0	0	0	0	0	0	0	0	0	0	0	0	0	0	0	0	0	0	0	0	0	0	0	0	0	0	0	0	0	0	0	0	0	0	0	0	0	0	0	0	0	0
Cloacibacterium	0	0	0	0	0	1	0	0	0	0	0	0	0	0	0	0	0	0	0	0	0	0	0	0	0	0	0	0	0	0	0	0	0	0	0	0	0	0	0	0	0	0	0	0	0	0	0	0	0
Pelospora	0	0	0	0	0	0	0	0	0	0	0	0	0	0	0	0	0	0	0	0	0	0	0	0	0	0	0	0	0	0	0	0	0	0	0	0	0	0	0	0	0	0	0	0	0	0	0	0	0
Oceanicaulis	0	0	0	0	0	0	0	0	0	0	0	0	0	0	0	0	0	0	0	0	0	0	0	0	0	0	0	0	0	0	0	0	0	0	0	0	0	0	0	0	0	0	0	1	0	0	0	0	0
Mycobacterium	0	0	0	0	0	0	0	0	0	0	0	0	0	0	0	0	0	0	0	0	0	0	0	0	0	0	0	0	0	0	0	0	0	0	0	0	0	0	0	0	0	0	0	0	0	0	0	0	0
Chryseobacterium	0	0	0	0	0	0	0	0	0	0	0	0	0	0	0	0	0	0	0	0	0	0	0	0	0	0	0	0	0	0	0	0	0	0	0	0	0	0	0	0	0	0	0	0	0	0	0	0	0
All	42455	42455	42455	42455	42455	42455	42455	42455	42455	42455	42455	42455	42455	42455	42455	42455	42455	42455	42455	42455	42455	42455	42455	42455	42455	42455	42455	42455	42455	42455	42455	42455	42455	42455	42455	42455	42455	42455	42455	42455	42455	42455	42455	42455	42455	42455	42455	42455	42455
[truncated: 137 more columns]
