# Supplementary material for: Characteristics of the gut microbiome in patients with prediabetes and type 2 diabetes
Source: PeerJ. 2021 Mar 24;9:e10952. doi: 10.7717/peerj.10952 (PMC8000457; doi:10.7717/peerj.10952)
Supplement: Supplemental Information 1 [file peerj-09-10952-s001.zip › data/group_result_1_2_3/Community_Structure/genus/genus.taxon.RelativeAbundance.xls]

genus	1	2	3	4	5	6	7	8	9	10	11	12	13	14	15	16	17	18	19	20	21	22	23	24	25	26	27	28	29	30	31	32	33	34	35	36	37	38	39	40	41	42	43	44	45	46	47	48	49
Bacteroides	0.506324343422447	0.0187021552231775	0.279236839006006	0.232693440113061	0.159345189023672	0.430290896243081	0.474573077376045	0.415286774231539	0.00157814156165352	0.0615475209044871	0.332634554233895	0.289318101519256	0.490519373454246	0.432410787893063	0.203274054881639	0.379225061830173	0.249888116829584	0.00216700035331528	0.402119891649982	0.227864798021434	0.488635025320928	0.233117418443057	0.192533270521729	0.284465905075963	0.269249793899423	0.174537745848546	0.608432457896596	0.432693440113061	0.365681309621953	0.446402072782947	0.0300789070780827	0.123283476622306	0.342715816747144	0.0763396537510305	0.152090448710399	0.275727240607702	0.278506654104346	0.224449417029796	0.573901778353551	0.306818984807443	0.500082440230833	0.0822989047226475	0.195548227535037	0.382287127546814	0.36316099399364	0.0248027323047933	0.432104581321399	0.0252267106347898	0.401884348133318
Prevotella	0.000447532681662937	0.59399364032505	0.00296784830997527	0.236320810269697	0.000282652219997645	0.000211989164998233	0.000376869626663526	0.000259097868331174	0.363278765751973	0.290001177717583	0.000353315274997056	0.000282652219997645	0.000918619714992345	0.00148392415498763	0.364998233423625	0.000518195736662348	0.000353315274997056	0.000471087033329408	0.0006359674949947	0.000471087033329408	0.000541750088328819	0.108067365445766	0.000895065363325874	0.000329760923330585	0.190601813685078	0.293769873984219	0.000282652219997645	0.000730184901660582	0.000847956659992934	0.000753739253327052	0.232104581321399	0.0770462843010246	0.000235543516664704	0.369073136261924	0.477258273466023	0.00061241314332823	0.000282652219997645	0.186762454363444	0.000824402308326463	0.000117771758332352	0.000376869626663526	0.403910022376634	0.0006359674949947	0.000447532681662937	0.000211989164998233	0.38558473678012	0.000376869626663526	0.204569544223295	0.000329760923330585
Faecalibacterium	0.10997526793075	0.00336827228830526	0.0279119067247674	0.0248262866564598	0.0945471675892121	0.000824402308326463	0.0184901660581792	0.109810387469085	0.0661170651277824	0.0308562006830762	0.0476268990696031	0.0844187963726298	0.0698622070427511	0.000965728418325286	0.0341538099163821	0.0507360734895772	0.0735131315510541	0.000188434813331763	0.152114003062066	0.0772582734660228	0.122553291720645	0.0938169826875515	0.0579201507478507	0.0627487928394771	0.0225179601931457	0.0161347308915322	0.000117771758332352	0.0508538452479095	0.0305735484630786	0.000282652219997645	0.0207513838181604	0.0892474384642563	0.135390413378872	0.11445059474738	0.0408196914379932	0.0462843010246143	0.0863502532092804	0.0721705335060652	0.0211046990931575	0.105759038982452	0.00812625132493228	0.0379460605346838	0.0520315628312331	0.0629607820044753	0.0194558944765045	0.0683311741844306	0.0316099399364033	0.0283594394064303	0.136662348368861
Lachnospiracea_incertae_sedis	0.0468731598162761	0.0115416323165705	0.0866093510776116	0.0452714639029561	0.141349664350489	0.00887999057825933	0.0531857260628901	0.0633376516311389	0.00680720763160994	0.0883994818042633	0.0275114827464374	0.124249205040631	0.0799905782593334	0.0061241314332823	0.0645860322694618	0.0337769402897185	0.0432457896596396	0.000188434813331763	0.0533506065245554	0.0308562006830762	0.0967612766458603	0.0258862324814509	0.0887056883759274	0.0892945471675892	0.0463785184312802	0.00400423978329996	0.114968790484042	0.0784595454010128	0.0322694617830644	0.029442939583088	0.0362972559180309	0.0696973265810858	0.10163702744082	0.0471793663879402	0.0420445177246496	0.0252973736897892	0.141302555647156	0.0538923566128842	0.0553056177128724	0.100647744670828	0.0293016134730892	0.106654104345778	0.0557295960428689	0.0495583559062537	0.0518902367212342	0.0526675303262278	0.0690142503827582	0.106795430455777	0.116735366859027
No_Rank	0.0350959839830409	0.00122482628665646	0.0268990696031092	0.0370274408196914	0.0591920857378401	0.000164880461665293	0.00386291367330114	0.00440466376162996	0.000235543516664704	0.0812154045459899	0.0337533859380521	0.0402072782946649	0.00263808738664468	0.00129548934165587	0.0288069720880933	0.0268755152514427	0.0140855022965493	0.000447532681662937	0.103497821222471	0.114191496879048	0.0228241667648098	0.0176893181015193	0.0395948651513367	0.0394535390413379	0.025038275821458	0.0197621010481687	0.00489930514662584	0.0134730891532211	0.0115887410199034	0.0249440584147921	0.232481450948063	0.117041573430691	0.0084324578965964	0.022682840654811	0.0446590507596278	0.0492521493345896	0.0670121304911082	0.127429042515605	0.00313272877164056	0.110705452832411	0.0170533506065246	0.0372158756330232	0.0269226239547756	0.0372394299846897	0.00386291367330114	0.00617124013661524	0.00687787068660935	0.00296784830997527	0.0229419385231421
Unassigned	0.0171475680131904	0.0107407843599105	0.0108821104699093	0.0272288305264398	0.0462136379696149	0.00756094688493699	0.0346955600047109	0.0379931692380167	0.00124838063832293	0.0507831821929101	0.0670827935461076	0.0256035802614533	0.0344600164880462	0.00339182663997173	0.0271110587681074	0.0126251324932281	0.0348368861147097	0.00233188081498057	0.0156400895065363	0.0468024967612766	0.0177599811565187	0.0241903191614651	0.0582970203745142	0.0163467200565304	0.052526204216229	0.015074785066541	0.0168884701448593	0.0314921681780709	0.025085384524791	0.00654810976327877	0.030597102814745	0.0383700388646802	0.0167000353315275	0.0195265575315039	0.0271346131197739	0.0200211989164998	0.064845130137793	0.0274879283947709	0.0302202331880815	0.0308797550347427	0.0125309150865622	0.0225415145448122	0.0164173831115299	0.0324343422447297	0.0271110587681074	0.0122247085148981	0.0202096337298316	0.0057237074549523	0.0331645271463903
Escherichia/Shigella	0.0148156871982099	0.0099399364032505	0.114403486044047	0.0076316099399364	0.000329760923330585	0.102602755859145	0.138381816040513	0.00105994582499117	0.0622305971028147	0.000376869626663526	0.0294193852314215	0.00143681545165469	0.00845601224826287	0.460275585914498	0.00176657637498528	0.00372158756330232	0.050123660346249	0.278695088917678	0.00162525026498646	0.00405134848663291	0.00447532681662937	0.000730184901660582	0.00268519608997762	0.0605111294311624	0.00461665292662819	0.0196443292898363	0.0924508302908962	0.00148392415498763	0.0673183370627723	0.0006359674949947	0.082722883052644	0.00202567424331645	0.000164880461665293	0.0690849134377576	0.00252031562831233	0.06639971734778	0.0236014603698033	0.00136615239665528	0.0491343775762572	0.0121540454598987	0.00751383818160405	0.0363679189730303	0.0798728065010011	0.00774938169826875	0.0167000353315275	0.000895065363325874	0.00188434813331763	0.00188434813331763	0.000777293604993523
Blautia	0.0355435166647038	0.0100341538099164	0.0134024260982216	0.00814980567659875	0.0794723825226711	0.00520551171828995	0.0196207749381698	0.0180897420798493	0.0012719349899894	0.0169826875515251	0.026239547756448	0.0450123660346249	0.0614533034978212	0.00296784830997527	0.0283594394064303	0.044918148627959	0.0535390413378872	0.000211989164998233	0.042115180779649	0.0244258626781298	0.0299140266164174	0.0310917441997409	0.031798374749735	0.0255800259097868	0.0171475680131904	0.0241432104581321	0.0102461429749146	0.0457425509362855	0.0235779060181369	0.0234130255564716	0.0129077847132258	0.0120598280532328	0.0129548934165587	0.0151925568248734	0.017524437639854	0.045365681309622	0.0393828759863385	0.0222117536214816	0.0505947473795784	0.0500058885879166	0.0381816040513485	0.0370745495230244	0.030243787539748	0.0125073607348958	0.0418796372629843	0.0128135673065599	0.0486632905429278	0.0316334942880697	0.0280767871864327
Ruminococcus	0.0331409727947238	0.000141326109998822	4.71087033329408e-05	0.0123424802732305	0.0960075373925333	2.35543516664704e-05	0.0128842303615593	0.06439759745613	0	0.00683076198327641	0.0999882228241668	0.06559886939112	0.000188434813331763	0.000117771758332352	0.0162996113531975	0.00449888116829584	0.0541279001295489	0.000541750088328819	7.06630549994111e-05	0.00511129431162407	0.00464020727829466	0.00197856553998351	0.0323401248380638	0.00348604404663762	0.00398068543163349	7.06630549994111e-05	7.06630549994111e-05	0.0750441644093746	0.122694617830644	0.165516429160287	0.00791426215993405	0.00452243551996231	0.000117771758332352	0.0673654457661053	0.00511129431162407	0.0816393828759863	0.016723589683194	0.044965257331292	0.00949240372158756	0.0193616770698387	0	0.0311859616064068	0.0572135201978566	0.0905429278059121	2.35543516664704e-05	0.00141326109998822	0.00113060887999058	0.000164880461665293	0.0443999528912967
Bifidobacterium	0.0221881992698151	0.00595925097161701	0.00113060887999058	0.000400423978329996	0.00687787068660935	0.0139912848898834	0.0012719349899894	0.0633376516311389	0.0118478388882346	0.00822046873159816	0.000683076198327641	0.0937934283358851	0.00186079378165116	0.0138735131315511	2.35543516664704e-05	0.027841243669768	0.0373336473913555	0.000211989164998233	0.0815451654693205	0.0136144152632199	0.00937463196325521	0.0205158403014957	0.000259097868331174	0.00124838063832293	0.00188434813331763	0.050877399599576	2.35543516664704e-05	0.00579437050995171	0.0117771758332352	0.00659521846661171	0.00174302202331881	0.000541750088328819	0.0112354257449064	0.00584147921328465	0.00388646802496761	0.141655870922153	0.00247320692497939	0.0115416323165705	4.71087033329408e-05	0.0110234365799081	0.0160876221881993	0.00767871864326934	0.0194558944765045	0.0154045459898716	0.0241667648097986	0.00407490283829938	0.019879872806501	0.193970085973384	0.00793781651160052
Megamonas	7.06630549994111e-05	2.35543516664704e-05	2.35543516664704e-05	0.0511364974679072	9.42174066658815e-05	0.252219997644565	2.35543516664704e-05	2.35543516664704e-05	2.35543516664704e-05	2.35543516664704e-05	0.0846543398892945	0.000117771758332352	0.000141326109998822	0.000117771758332352	2.35543516664704e-05	0.0161347308915322	0.000141326109998822	7.06630549994111e-05	4.71087033329408e-05	7.06630549994111e-05	0.000141326109998822	7.06630549994111e-05	4.71087033329408e-05	0.138593805205512	0.000211989164998233	9.42174066658815e-05	4.71087033329408e-05	0.000141326109998822	0.0627487928394771	2.35543516664704e-05	2.35543516664704e-05	2.35543516664704e-05	0.102932516782476	0.000329760923330585	0.031397950771405	7.06630549994111e-05	4.71087033329408e-05	0	4.71087033329408e-05	0.0338240489930515	4.71087033329408e-05	0	7.06630549994111e-05	2.35543516664704e-05	0.000282652219997645	4.71087033329408e-05	4.71087033329408e-05	0.174231539276881	0.000141326109998822
Parabacteroides	0.0805558826993287	0.00473442468496055	4.71087033329408e-05	0.0141561653515487	0.00433400070663055	0.0035802614533035	0.0366270168413614	0.0199976445648334	7.06630549994111e-05	0.010764338711577	0.0212224708514898	0.00831468613826404	0.0050877399599576	0.000329760923330585	0.0260275585914498	0.0482864209162643	0.00673654457661053	0.000141326109998822	0.016323165704864	0.0356141797197032	0.0325050052997291	0.0393828759863385	0.117842421387351	4.71087033329408e-05	0.0138264044282181	0.0172182310681898	0.0515840301495701	4.71087033329408e-05	0.0420680720763161	0.0260746672947827	0.0209162642798257	0.091485101872571	0.0100105994582499	0.0130491108232246	0.00904487103992463	0.00405134848663291	0.00374514191496879	0.0265221999764456	0.0440937463196326	0.0153103285832057	0.0426569308679779	0.00174302202331881	0.00982216464491815	0.0499352255329172	0.0116122953715699	0.00376869626663526	0.0207749381698269	0.000306206571664115	0.0217877752914851
Clostridium_XlVa	0.0237427864798021	0.0236485690731363	0.00982216464491815	0.0226592863031445	9.42174066658815e-05	0.118407725827347	0.0359203862913673	0.00593569661995054	0.0299846896714168	0.00567659875161936	0.0122718172182311	0.0315628312330703	0.0571428571428571	0.00289718525497586	0.0086680014132611	0.00376869626663526	0.00414556589329879	0.000117771758332352	0.00308562006830762	0.000518195736662348	0.021034036038158	0.00374514191496879	0.0080320339182664	0.0277705806147686	0.0489930514662584	0.00362737015663644	0.030597102814745	0.00501707690495819	0.0164173831115299	0.0217406665881522	0.0035802614533035	0.00527617477328937	0.00774938169826875	0.00944529501825462	0.0184430573548463	0.0133553173948887	0.0130726651748911	0.00492285949829231	0.0480979861029325	0.00951595807325403	0.00551171828995407	0.0106701213049111	0.00506418560829113	0.0144623719232128	0.024637851843128	0.00211989164998233	0.00925686020492286	0.00120127193498999	0.00209633729831586
Alistipes	4.71087033329408e-05	0.000471087033329408	7.06630549994111e-05	0.0102225886232481	0.0248733953597927	0	0.00473442468496055	0.0179484159698504	0	0.00640678365327994	0.0315157225297374	0.0196914379931692	0.00461665292662819	0.000164880461665293	0.0251796019314568	0.0438110940996349	0.00454598987162878	7.06630549994111e-05	4.71087033329408e-05	0.0744081969143799	0.00383935932163467	7.06630549994111e-05	0.0291367330114239	2.35543516664704e-05	0.00061241314332823	0.0702155223177482	0.000423978329996467	2.35543516664704e-05	9.42174066658815e-05	2.35543516664704e-05	0.00325050052997291	0.00306206571664115	0	0.0167706983865269	0.00195501118831704	0	0.0139912848898834	0.0198563184548345	0.00607702272994936	0.0279590154281003	2.35543516664704e-05	4.71087033329408e-05	0.0124131433282299	0.0507125191379107	0.000376869626663526	0.00365092450830291	0.00313272877164056	4.71087033329408e-05	0.0359674949947003
Klebsiella	0	0.0359674949947003	2.35543516664704e-05	0.000164880461665293	0.000541750088328819	0.000753739253327052	2.35543516664704e-05	0.000753739253327052	0.00275585914497703	7.06630549994111e-05	2.35543516664704e-05	0.000329760923330585	0.0086680014132611	0.00551171828995407	0.000259097868331174	0.00183723942998469	0.0746908491343776	0.252314215051231	0.00598280532328348	7.06630549994111e-05	7.06630549994111e-05	0	0.00379225061830173	2.35543516664704e-05	0.00138970674832175	0.000235543516664704	0.000918619714992345	2.35543516664704e-05	0.00562949004828642	0.000141326109998822	0.00883288187492639	0.00058885879166176	0.014721469791544	0.000188434813331763	0.010363914733247	0.00659521846661171	0.00562949004828642	2.35543516664704e-05	0	0.00850312095159581	0.0626074667294783	0.00303851136497468	0.00261453303497821	0.00506418560829113	0.0677187610411023	0.0343422447297138	0.00643033800494641	0.000235543516664704	7.06630549994111e-05
Parasutterella	7.06630549994111e-05	0.0192674596631728	2.35543516664704e-05	0.00687787068660935	2.35543516664704e-05	0.0012719349899894	0.0479566599929337	0.0638794017194677	2.35543516664704e-05	0.000164880461665293	0.000164880461665293	7.06630549994111e-05	0.0530679543045578	0.000164880461665293	0.000211989164998233	0.0117065127782358	0.0119891649982334	9.42174066658815e-05	0.028642091626428	0.0264750912731127	0.00949240372158756	0.0239783299964668	0.0596160640678365	0	0.0534212695795548	0.00221410905664822	4.71087033329408e-05	0.0959604286892003	0.00492285949829231	0.0359203862913673	0.016323165704864	2.35543516664704e-05	0.0219055470498175	0.00640678365327994	0.0065245554116123	0	0.0231068189848074	0.00273230479331056	0.013920621834884	0.00640678365327994	0.0615239665528206	0.00902131668825816	0.00202567424331645	0.0305264397597456	0.0342715816747144	0.00058885879166176	0.0335885054763868	0.000164880461665293	0.00765516429160287
Anaerostipes	0.0257684607231186	0.00376869626663526	0.00259097868331174	0.000565304439995289	0.00864444706159463	7.06630549994111e-05	0.0019079024849841	0.00989282769991756	0.0125544694382287	0.00275585914497703	0.000471087033329408	0.0231068189848074	0.025085384524791	9.42174066658815e-05	0.006760098928277	0.00360381580496997	0.0157578612648687	7.06630549994111e-05	0.00277941349664351	0.00108350017665764	0.0254151454481215	0.00965728418325286	0.00350959839830409	0.00487575079495937	0.0095395124249205	0.0127664586032269	0.00419267459663173	0.00939818631492168	0.00367447885996938	0.00365092450830291	0.000141326109998822	0.00426333765163114	0.00501707690495819	0.00211989164998233	0.00193145683665057	0.0152632198798728	0.00798492521493346	0.00741962077493817	0.0167706983865269	0.00734895771993876	0.0138970674832175	0.00765516429160287	0.0061241314332823	0.00134259804498881	0.0574255093628548	0.00155458720998705	0.0357319514780356	0.021434460016488	0.00261453303497821
Dialister	0.0090684253915911	0.0792603933576728	0.000235543516664704	0.0016723589683194	0.0116358497232364	4.71087033329408e-05	0.00141326109998822	7.06630549994111e-05	0.00916264279825698	0.000141326109998822	2.35543516664704e-05	0.00751383818160405	7.06630549994111e-05	2.35543516664704e-05	0	0.00892709928159227	4.71087033329408e-05	4.71087033329408e-05	0.0029442939583088	0	0.00320339182663997	0.206383229301613	7.06630549994111e-05	0.00313272877164056	0	2.35543516664704e-05	0.000141326109998822	0.0237427864798021	0.000188434813331763	0.0150041220115416	0.0156871982098693	7.06630549994111e-05	0.00115416323165705	0.0248969497114592	0.0153809916382052	0.00584147921328465	0.0219291014014839	0.0130255564715581	0	2.35543516664704e-05	0.0371452125780238	0	0.0603698033211636	0.00244965257331292	2.35543516664704e-05	7.06630549994111e-05	9.42174066658815e-05	0.000117771758332352	0.000259097868331174
Streptococcus	0.00061241314332823	0.00419267459663173	0.0158285243198681	4.71087033329408e-05	0.00383935932163467	0.000188434813331763	0.0012719349899894	0.000141326109998822	0.00141326109998822	0.000353315274997056	0.000141326109998822	0.00110705452832411	0.00160169591331999	0.00529972912495584	0.00193145683665057	0.0149570133082087	0.00105994582499117	0.00400423978329996	0.00782004475326817	0.00532328347662231	0.00129548934165587	0.00299140266164174	0.000895065363325874	0.000777293604993523	0.0042162289482982	0.000471087033329408	0.000117771758332352	0.00452243551996231	0.00195501118831704	0.000683076198327641	0.000188434813331763	0.00407490283829938	0.0671063478977741	0.00482864209162643	0.000164880461665293	0.00277941349664351	0.00275585914497703	0.00760805558826993	0.000683076198327641	0.00654810976327877	0.0188434813331763	0.00864444706159463	0.000211989164998233	0.0195265575315039	0.00697208809327523	0.131386173595572	0.00292073960664233	0.0156400895065363	0.00193145683665057
Roseburia	0.000282652219997645	0.000423978329996467	0.00181368507831822	0.0138735131315511	0.00162525026498646	0.00706630549994111	0.0086680014132611	0.0137557413732187	0.000847956659992934	0.00713696855494053	0.0419974090213167	0.000965728418325286	0.00852667530326228	4.71087033329408e-05	0.00409845718996585	0.00270875044164409	0.0357083971263691	4.71087033329408e-05	0.000376869626663526	0.00355670710163703	0.000306206571664115	0.0031798374749735	0.00819691437993169	0.0207749381698269	0.0191261335531739	0.000164880461665293	4.71087033329408e-05	0.000423978329996467	0.0503592038629137	0.0124366976798964	0.00591214226828407	0.00386291367330114	0.00292073960664233	0.0207749381698269	0.00478153338829349	0.0310681898480744	0.0245907431397951	0.00146036980332116	9.42174066658815e-05	0.00640678365327994	0.000329760923330585	0.00449888116829584	0.00110705452832411	0.00138970674832175	0.0181604051348487	0.00725474031327288	4.71087033329408e-05	0.00942174066658815	0.0235543516664704
Dorea	0.00367447885996938	0.0126015781415617	0.00301495701330821	0.00718407725827347	0.0130020021198917	0.00916264279825698	0.00899776233659168	0.0155694264515369	0.0376162996113532	0.0142739371098811	0.0099399364032505	0.00683076198327641	0.0152396655282063	0.000164880461665293	0.00325050052997291	0.0240254386997998	0.00800847956659993	0	0	0.00789070780826758	0.00416912024496526	0.00680720763160994	0.0137557413732187	0	0.00833824048993051	0.0171004593098575	0.000989282769991756	0.0141797197032152	0.0102932516782476	0.00388646802496761	0.00207278294664939	0.0097043928865858	0.00756094688493699	0.00607702272994936	0.0143917088682134	0	0.0100577081615829	0.00913908844659051	7.06630549994111e-05	0.00718407725827347	0.0153103285832057	0.00638322930161347	0.0107407843599105	0.00383935932163467	0.00883288187492639	0.0167471440348604	0.00181368507831822	0.00579437050995171	0.0065245554116123
Clostridium_XVIII	0.00233188081498057	0.00129548934165587	0.00581792486161818	0.0385820280296785	0.0143681545165469	0.000282652219997645	0.000895065363325874	0.00798492521493346	0.118878812860676	0.000777293604993523	0.00749028382993758	0.00310917441997409	0.0023083264633141	0.0015074785066541	0.0211046990931575	0.00643033800494641	0.00730184901660582	9.42174066658815e-05	0.012318925921564	0.00409845718996585	0.0244965257331292	0.00784359910493464	0.00883288187492639	0.00562949004828642	0.00244965257331292	0.00244965257331292	0.00115416323165705	0.0061241314332823	0.0110705452832411	0.00216700035331528	7.06630549994111e-05	0.000683076198327641	0.000518195736662348	0.00287363090330939	0.00148392415498763	0.00478153338829349	0.0326463314097279	0.00355670710163703	0.00115416323165705	0.00760805558826993	0.000329760923330585	0.00263808738664468	0.00252031562831233	0.00277941349664351	0.028241667648098	0.00164880461665293	0.0499587798845837	0.0134495348015546	0.00496996820162525
Oscillibacter	0.00148392415498763	0.00171946767165234	0.000259097868331174	0.0104816864915793	0.0137792957248852	0	0.0021434460016488	0.00171946767165234	7.06630549994111e-05	0.0148392415498763	0.00515840301495701	0.00350959839830409	0.00061241314332823	2.35543516664704e-05	0.007160522906607	0.0140619479448828	0.00202567424331645	0	0	0.0343422447297138	0.0150983394182075	0.00157814156165352	0.0175951006948534	0.0025438699799788	0.00061241314332823	0.00610057708161583	7.06630549994111e-05	0.00558238134495348	2.35543516664704e-05	0.00419267459663173	0.0357790601813685	0.0377105170180191	0	0.0123895889765634	0.00362737015663644	7.06630549994111e-05	0.006760098928277	0.0144623719232128	0.000164880461665293	0.00692497938994229	0.00162525026498646	0.0023083264633141	0.00287363090330939	0.0105523495465787	0	0.00292073960664233	2.35543516664704e-05	7.06630549994111e-05	0.0229654928748086
Coprococcus	0.00353315274997056	0.00506418560829113	7.06630549994111e-05	0.00372158756330232	0.0600164880461665	0.000306206571664115	0.00332116358497232	0.000753739253327052	0.00350959839830409	0.0061241314332823	0.00207278294664939	0.00360381580496997	0.00873866446826051	2.35543516664704e-05	0.00433400070663055	0.000329760923330585	0.00683076198327641	2.35543516664704e-05	4.71087033329408e-05	0.00499352255329172	0.00560593569661995	0.00586503356495112	0.00595925097161701	7.06630549994111e-05	0.031044635496408	0.00402779413496644	0.000235543516664704	0.0117536214815687	2.35543516664704e-05	0.0048521964432929	0.0121775998115652	0.00348604404663762	0.00136615239665528	0.010316806029914	0.0110469909315746	0.00101283712165823	0.0123895889765634	0.0181604051348487	2.35543516664704e-05	0.0128371216582264	9.42174066658815e-05	0.0150512307148746	0.00824402308326463	0.0251560475797904	0.00426333765163114	0.00539394653162172	0.00725474031327288	0.00489930514662584	0.00277941349664351
Lactobacillus	0.000447532681662937	0.0131668825815569	0.00558238134495348	0.000400423978329996	0.0161111765398657	0.000164880461665293	0.000989282769991756	0.00061241314332823	0.000259097868331174	0.00124838063832293	0	0.000683076198327641	0.000117771758332352	0.000141326109998822	0.000235543516664704	0.000353315274997056	4.71087033329408e-05	0.000447532681662937	0.000423978329996467	0.0097043928865858	0.000259097868331174	0.0560122482628666	4.71087033329408e-05	0.000211989164998233	0.00256742433164527	0.012719349899894	0.00155458720998705	0.000353315274997056	0.000306206571664115	0.000423978329996467	0.00313272877164056	0.000235543516664704	0.000376869626663526	9.42174066658815e-05	7.06630549994111e-05	0.0050877399599576	0.000423978329996467	0.00153103285832057	0.000447532681662937	0.000117771758332352	0.0367918973030267	0	0.0140619479448828	0.000800847956659993	0.000282652219997645	0.0351195383347073	2.35543516664704e-05	0	0.000353315274997056
Fusicatenibacter	0.00796137086326699	0.000706630549994111	0.00814980567659875	0.00193145683665057	0.0221881992698151	0.00346248969497115	0.00348604404663762	0	0.00299140266164174	0.000753739253327052	0.00902131668825816	0.00456954422329525	2.35543516664704e-05	0.000518195736662348	0.00325050052997291	0.00301495701330821	0.0156165351548699	0	0.00376869626663526	0.014674361088211	0.0126957955482275	0.00120127193498999	0.00442821811329643	0.00730184901660582	0.00454598987162878	0.000117771758332352	2.35543516664704e-05	0.0138499587798846	0.00492285949829231	0.00188434813331763	0.000730184901660582	0.00475797903662702	0.00847956659992934	0.00160169591331999	0.00360381580496997	0.0161111765398657	0.00956306677658697	0.00228477211164763	0	0.00996349075491697	0.00751383818160405	0.00313272877164056	0.00701919679660817	0.00520551171828995	0.0101048168649158	0.000824402308326463	0.000659521846661171	0.022635731951478	0.000706630549994111
Sutterella	2.35543516664704e-05	0.000141326109998822	4.71087033329408e-05	0	2.35543516664704e-05	0.0129548934165587	0	0	0.0731127075727241	0.0172888941231893	0	2.35543516664704e-05	2.35543516664704e-05	2.35543516664704e-05	0.0366976798963609	2.35543516664704e-05	9.42174066658815e-05	0.0660228477211165	2.35543516664704e-05	4.71087033329408e-05	0	4.71087033329408e-05	0	0	2.35543516664704e-05	0.00824402308326463	4.71087033329408e-05	2.35543516664704e-05	0.0191496879048404	2.35543516664704e-05	4.71087033329408e-05	0.00146036980332116	7.06630549994111e-05	7.06630549994111e-05	7.06630549994111e-05	0	0	0	0	0	0	2.35543516664704e-05	2.35543516664704e-05	4.71087033329408e-05	4.71087033329408e-05	0.00741962077493817	0	0.0131433282298905	0
Ruminococcus2	0.000141326109998822	0.00610057708161583	2.35543516664704e-05	0.000376869626663526	0.00984571899658462	0.00614768578494877	0.00605346837828289	0	0.155670710163703	0.00405134848663291	0.00101283712165823	0.00268519608997762	7.06630549994111e-05	4.71087033329408e-05	0.00680720763160994	7.06630549994111e-05	0	0.000211989164998233	0.000141326109998822	0.00266164173831115	0.00164880461665293	4.71087033329408e-05	0.00631256624661406	0.00228477211164763	0.00650100105994583	0.0122718172182311	0	0.00211989164998233	0.000117771758332352	0.0414085502296549	0.00310917441997409	0.0103874690849134	0.00367447885996938	0.0044517724649629	0.00749028382993758	0.031445059474738	0.00704275114827464	0.000871511011659404	7.06630549994111e-05	0.00244965257331292	0.0360146036980332	0.00105994582499117	0.00489930514662584	0.000965728418325286	0.0353786362030385	0.00525262042162289	2.35543516664704e-05	0.00303851136497468	0.00334471793663879
Clostridium_XlVb	7.06630549994111e-05	0.00141326109998822	0.000141326109998822	0.00350959839830409	0.00105994582499117	0	0.0105523495465787	0.00388646802496761	0	0.00240254386997998	0.00772582734660228	0.023884112589801	0.00105994582499117	9.42174066658815e-05	0.00499352255329172	0.00226121775998116	0.000259097868331174	0.000211989164998233	0.0132375456365564	0.00263808738664468	0.00242609822164645	0.00301495701330821	0.0105052408432458	0.0114003062065717	0.00595925097161701	9.42174066658815e-05	0.000259097868331174	0.000847956659992934	0.00280296784830998	0.0549758567895419	0.0006359674949947	0.00393357672830055	0.00452243551996231	0.0029442939583088	0.000683076198327641	0.0006359674949947	0.00320339182663997	0.00435755505829702	0.000494641384995878	0.0006359674949947	0.0058885879166176	0.0120362737015664	0.00263808738664468	0.011164762689907	0.0305028854080791	0.00129548934165587	0.0136379696148863	0.00329760923330585	0.00101283712165823
Phascolarctobacterium	4.71087033329408e-05	0	2.35543516664704e-05	0.00122482628665646	9.42174066658815e-05	0.00105994582499117	0.00895065363325875	0.00833824048993051	0	0.0582263573195148	0.0191025792015075	0.00482864209162643	0.00169591331998587	7.06630549994111e-05	0.0174066658815216	0.010764338711577	0.00226121775998116	2.35543516664704e-05	2.35543516664704e-05	0.00661877281827818	4.71087033329408e-05	0	0.011164762689907	0	0.0160169591331999	0.0314921681780709	0.0215757861264869	2.35543516664704e-05	0.0115887410199034	0.000164880461665293	0.00235543516664704	0.0162053939465316	0.00537039217995525	0.00273230479331056	0.000471087033329408	0	0	0	0	0.015522317748204	2.35543516664704e-05	0.0122011541632317	4.71087033329408e-05	0.00336827228830526	0.00169591331998587	0.0313272877164056	0.00664232716994465	0.000235543516664704	0.0117771758332352
Clostridium_IV	0.000541750088328819	0.00544105523495466	0.000211989164998233	0.000659521846661171	0.00176657637498528	0.000777293604993523	0.000423978329996467	0.00193145683665057	0.000447532681662937	0.00233188081498057	0.0229654928748086	0.00555882699328701	0.00146036980332116	9.42174066658815e-05	0.00466376162996114	0.0143446001648805	0.00275585914497703	2.35543516664704e-05	0.00105994582499117	0.0086680014132611	0.000376869626663526	0.00179013072665175	0.0804616652926628	0.000918619714992345	0.000706630549994111	0.0107878930632434	0.000659521846661171	0.00749028382993758	0.000282652219997645	0.00247320692497939	0.0171946767165234	0.0173124484748557	0.000188434813331763	0.00244965257331292	0.00727829466493935	0.000965728418325286	0.0069956424449417	0.00237898951831351	0.00301495701330821	0.000400423978329996	0.000259097868331174	0.000871511011659404	0.00767871864326934	0.00146036980332116	0.000494641384995878	0.00124838063832293	0.000164880461665293	2.35543516664704e-05	0.00136615239665528
Gemmiger	4.71087033329408e-05	0.000329760923330585	0.000400423978329996	0.00242609822164645	0.014321045813214	0	0.00122482628665646	0.000494641384995878	0.000518195736662348	0.00240254386997998	0.00388646802496761	0.0112825344482393	2.35543516664704e-05	2.35543516664704e-05	0.00195501118831704	0.000141326109998822	0.00374514191496879	0	0	0.00814980567659875	0.00285007655164292	0.0412907784713226	0.00631256624661406	0.00244965257331292	0.00244965257331292	0.000259097868331174	4.71087033329408e-05	0.00685431633494288	0.00727829466493935	2.35543516664704e-05	0.000918619714992345	0.000706630549994111	0.00310917441997409	0.00567659875161936	0.00252031562831233	2.35543516664704e-05	0.00741962077493817	0.0042162289482982	4.71087033329408e-05	0.00626545754328112	0	0.00301495701330821	0.00296784830997527	0.000141326109998822	0.000235543516664704	0.00332116358497232	0.000353315274997056	0.000847956659992934	0.00883288187492639
Clostridium_sensu_stricto	0.000117771758332352	9.42174066658815e-05	0.111953833470734	0.00061241314332823	0.0104345777882464	0.00904487103992463	0.00164880461665293	0.00244965257331292	0	0.000659521846661171	0.000494641384995878	0.00315628312330703	0.000329760923330585	0.000117771758332352	0.00176657637498528	0.000471087033329408	0.00541750088328819	2.35543516664704e-05	2.35543516664704e-05	0.0058885879166176	0.00129548934165587	0.000706630549994111	0.00223766340831469	0.140784359910493	0.0114003062065717	0.000306206571664115	0.000353315274997056	0.000918619714992345	0.00511129431162407	4.71087033329408e-05	0.00186079378165116	0	4.71087033329408e-05	0.000447532681662937	0.00409845718996585	0.000989282769991756	0.00887999057825933	4.71087033329408e-05	7.06630549994111e-05	0.000141326109998822	0.000400423978329996	0.00287363090330939	0.00124838063832293	0.00160169591331999	0.00880932752325992	0.0160405134848663	2.35543516664704e-05	0.0240254386997998	0.000659521846661171
Alloprevotella	0	0.0703804027794135	0.00058885879166176	0.107996702390767	0.000141326109998822	0	0	0	2.35543516664704e-05	0.0209162642798257	2.35543516664704e-05	2.35543516664704e-05	2.35543516664704e-05	7.06630549994111e-05	4.71087033329408e-05	0	0.0867271228359439	0	0	0	2.35543516664704e-05	4.71087033329408e-05	0	0	2.35543516664704e-05	0	0	0	0	0	0.0329289836297256	0.00711341420327405	0	0.000117771758332352	0	0	0	0	2.35543516664704e-05	4.71087033329408e-05	0	0	0.24765045342127	2.35543516664704e-05	0	0	0	2.35543516664704e-05	2.35543516664704e-05
Veillonella	0.000117771758332352	7.06630549994111e-05	0.083476622305971	2.35543516664704e-05	2.35543516664704e-05	0.000188434813331763	0.000211989164998233	2.35543516664704e-05	7.06630549994111e-05	9.42174066658815e-05	0	2.35543516664704e-05	0.000282652219997645	0.00143681545165469	7.06630549994111e-05	4.71087033329408e-05	0.000423978329996467	0.0504063125662466	0.00270875044164409	0.000117771758332352	0.00058885879166176	0.00207278294664939	4.71087033329408e-05	0.00372158756330232	0.000730184901660582	2.35543516664704e-05	0.000847956659992934	0.000164880461665293	0.000777293604993523	0.00499352255329172	0.000447532681662937	0.000259097868331174	0.0579201507478507	0.000141326109998822	2.35543516664704e-05	0.0484041926745966	0.00148392415498763	7.06630549994111e-05	2.35543516664704e-05	0.000282652219997645	0	0.00131904369332234	0	0.0117536214815687	0.0204922859498292	0.0280061241314333	0.00160169591331999	0.000353315274997056	0.000188434813331763
Barnesiella	0	0.000494641384995878	2.35543516664704e-05	0.0173595571781887	0.00638322930161347	0	0.000423978329996467	0.00386291367330114	0	0.00650100105994583	7.06630549994111e-05	0.00845601224826287	0.00341538099163821	4.71087033329408e-05	0	0	0.0021434460016488	2.35543516664704e-05	2.35543516664704e-05	0.0447532681662937	2.35543516664704e-05	2.35543516664704e-05	0.0112589800965728	0	2.35543516664704e-05	0.00650100105994583	0	0	0	0	0.00176657637498528	0	0	4.71087033329408e-05	0	0	2.35543516664704e-05	0.000541750088328819	2.35543516664704e-05	0.00989282769991756	0	0	0.0061241314332823	0.0153103285832057	0	0.00141326109998822	0.000164880461665293	0	0.0146979154398775
Butyricicoccus	0.000282652219997645	0.00259097868331174	0.00129548934165587	0.000659521846661171	0.00124838063832293	9.42174066658815e-05	0.00449888116829584	0.00593569661995054	0.00303851136497468	0.00235543516664704	0.00115416323165705	0.0117771758332352	0.0134259804498881	0.0239547756448004	0.00473442468496055	0.000282652219997645	0.0042162289482982	4.71087033329408e-05	2.35543516664704e-05	0.00134259804498881	0.00697208809327523	0.00812625132493228	0.00414556589329879	0.0016723589683194	0.00233188081498057	0.000400423978329996	2.35543516664704e-05	0.00329760923330585	0.00414556589329879	0.00727829466493935	0.00252031562831233	0.00362737015663644	0.00574726180661877	0.00741962077493817	0.0021434460016488	0.00058885879166176	0.00303851136497468	0.00303851136497468	0.00285007655164292	0.00289718525497586	0.0140148392415499	0.00626545754328112	0.00124838063832293	0.00193145683665057	0.00515840301495701	0.00143681545165469	0.0193852314215051	0.0010363914733247	0.0019079024849841
Succinivibrio	0	2.35543516664704e-05	0	0	4.71087033329408e-05	0	0	2.35543516664704e-05	0	2.35543516664704e-05	2.35543516664704e-05	0	2.35543516664704e-05	0	0	2.35543516664704e-05	4.71087033329408e-05	0	0	0.000117771758332352	2.35543516664704e-05	4.71087033329408e-05	2.35543516664704e-05	0	4.71087033329408e-05	2.35543516664704e-05	0	2.35543516664704e-05	0	0	2.35543516664704e-05	0.162925450476976	0	0.000211989164998233	4.71087033329408e-05	0	4.71087033329408e-05	2.35543516664704e-05	0	0	0	0	0	0	2.35543516664704e-05	2.35543516664704e-05	0	0	0
Lachnospira	0.0057237074549523	4.71087033329408e-05	0	0.00216700035331528	9.42174066658815e-05	0	9.42174066658815e-05	0.0181132964315157	0.00810269697326581	0.0006359674949947	0.00195501118831704	0.00482864209162643	0.0265457543281121	0	9.42174066658815e-05	0.00129548934165587	0.0182546225415145	0.000117771758332352	0	0.00146036980332116	2.35543516664704e-05	0	0.00537039217995525	0.000871511011659404	9.42174066658815e-05	0	0.000518195736662348	0.00475797903662702	0.0105759038982452	0.0355199623130373	0.00113060887999058	0.000235543516664704	0.000211989164998233	0.000400423978329996	0.000895065363325874	0.00435755505829702	0.00233188081498057	0.00692497938994229	0	0.0118242845365681	2.35543516664704e-05	0.00261453303497821	0.000494641384995878	0.0021434460016488	0.00972794723825227	0.000659521846661171	9.42174066658815e-05	0.000211989164998233	7.06630549994111e-05
Collinsella	0	0.00226121775998116	0.000141326109998822	0.0015074785066541	0.0145801436815452	0.000565304439995289	0.000989282769991756	2.35543516664704e-05	2.35543516664704e-05	0.00061241314332823	0.0012719349899894	2.35543516664704e-05	4.71087033329408e-05	0	0.000117771758332352	0.0131904369332234	0.00579437050995171	2.35543516664704e-05	0	0.00532328347662231	0	0	4.71087033329408e-05	2.35543516664704e-05	0.00155458720998705	0.0168413614415263	0	0.00706630549994111	2.35543516664704e-05	0.00532328347662231	0.000494641384995878	0.000777293604993523	0	0.0035802614533035	0.00343893534330468	0.0090684253915911	0.00280296784830998	0.0006359674949947	2.35543516664704e-05	0	9.42174066658815e-05	0.00131904369332234	0.00614768578494877	0.000282652219997645	0.00282652219997645	0.00468731598162761	0	0.00195501118831704	0
Enterococcus	0	7.06630549994111e-05	0.000329760923330585	0	0	0.000871511011659404	0	0.000164880461665293	0.000164880461665293	0	0	0	9.42174066658815e-05	0.0065245554116123	4.71087033329408e-05	0.00108350017665764	2.35543516664704e-05	0.268566717701095	0.0119420562949005	0	0	2.35543516664704e-05	0.000211989164998233	0	0.000235543516664704	4.71087033329408e-05	0.0251089388764574	7.06630549994111e-05	0.000494641384995878	0	0	4.71087033329408e-05	0.000117771758332352	0.000235543516664704	0	7.06630549994111e-05	4.71087033329408e-05	0	0	0	2.35543516664704e-05	0.0136144152632199	0	0.00353315274997056	0.00233188081498057	0.000376869626663526	2.35543516664704e-05	4.71087033329408e-05	0
Haemophilus	0.000683076198327641	7.06630549994111e-05	0.152938405370392	0.00435755505829702	4.71087033329408e-05	0	0.000211989164998233	0.000211989164998233	0.000306206571664115	0.000494641384995878	0.00164880461665293	2.35543516664704e-05	0.000565304439995289	0.000188434813331763	2.35543516664704e-05	0.000117771758332352	0.00398068543163349	0.000164880461665293	0.000282652219997645	2.35543516664704e-05	0.000188434813331763	0.00171946767165234	7.06630549994111e-05	0.0266870804381109	0.0199269815098339	2.35543516664704e-05	2.35543516664704e-05	0.000376869626663526	0.00252031562831233	0.000141326109998822	0.000329760923330585	0.000447532681662937	0.0178306442115181	0.000824402308326463	0	0.000259097868331174	0.00374514191496879	0.000164880461665293	2.35543516664704e-05	0.00209633729831586	0	0.0223295253798139	4.71087033329408e-05	0.000800847956659993	0.0166529266281946	0.0568602049228595	4.71087033329408e-05	0.0430573548463079	0.000211989164998233
Fusobacterium	0.00146036980332116	4.71087033329408e-05	0.0104816864915793	4.71087033329408e-05	0	2.35543516664704e-05	4.71087033329408e-05	0	0	2.35543516664704e-05	0	2.35543516664704e-05	9.42174066658815e-05	0.00581792486161818	0.00449888116829584	9.42174066658815e-05	0	0	0	4.71087033329408e-05	9.42174066658815e-05	2.35543516664704e-05	7.06630549994111e-05	9.42174066658815e-05	0.000353315274997056	2.35543516664704e-05	0	0	0.00388646802496761	4.71087033329408e-05	0.000141326109998822	2.35543516664704e-05	0.00518195736662348	9.42174066658815e-05	0	0	4.71087033329408e-05	0	0.0508067365445766	0	0	0	4.71087033329408e-05	2.35543516664704e-05	0.000259097868331174	0.000306206571664115	0.146460958662113	0	2.35543516664704e-05
Akkermansia	0	0	0	0.000117771758332352	0.0434342244729714	0	0.000376869626663526	0	0	0	0.0179719703215169	0.00240254386997998	0	2.35543516664704e-05	2.35543516664704e-05	0.021881992698151	2.35543516664704e-05	2.35543516664704e-05	2.35543516664704e-05	0.0412436697679896	4.71087033329408e-05	0.000188434813331763	0.0129313390648922	0	0.000235543516664704	0	0	0	0	0	2.35543516664704e-05	7.06630549994111e-05	0	0	0	0	0.00419267459663173	0.0431044635496408	0	0	0	2.35543516664704e-05	2.35543516664704e-05	0	0	0.000423978329996467	4.71087033329408e-05	0	0
Megasphaera	0	2.35543516664704e-05	9.42174066658815e-05	0	0	0	0	0	0	0.0240254386997998	0	2.35543516664704e-05	0.000117771758332352	0.000259097868331174	4.71087033329408e-05	4.71087033329408e-05	0	0	0.019479448828171	0.00746672947827111	9.42174066658815e-05	4.71087033329408e-05	0	0	0	0.0849134377576257	0	0	0	0.000259097868331174	0.012318925921564	2.35543516664704e-05	0.00692497938994229	0.0117771758332352	0	4.71087033329408e-05	2.35543516664704e-05	0	0	2.35543516664704e-05	0.000447532681662937	9.42174066658815e-05	0	4.71087033329408e-05	7.06630549994111e-05	0.000259097868331174	4.71087033329408e-05	2.35543516664704e-05	2.35543516664704e-05
Anaerobacterium	0	0	0	0.00438110940996349	0.00586503356495112	0	0	0	0	0.000423978329996467	0	0.00614768578494877	0	2.35543516664704e-05	0.0015074785066541	0	0.000423978329996467	0	2.35543516664704e-05	0.025085384524791	0	2.35543516664704e-05	2.35543516664704e-05	0	2.35543516664704e-05	0	0	0	0	2.35543516664704e-05	0.0525497585678954	0.00157814156165352	0	4.71087033329408e-05	0	2.35543516664704e-05	0.00725474031327288	2.35543516664704e-05	0	0.00287363090330939	0	0.00143681545165469	0.000141326109998822	4.71087033329408e-05	0	0	2.35543516664704e-05	4.71087033329408e-05	0
Paraprevotella	2.35543516664704e-05	0.000400423978329996	0	0.0237427864798021	0	0	0	0	0	0.00850312095159581	0	0	0	2.35543516664704e-05	0	0.00871511011659404	4.71087033329408e-05	9.42174066658815e-05	0	0.00605346837828289	0.0114709692615711	0	0	0	0.0050877399599576	0.000777293604993523	0	0	0	0	0.00223766340831469	0.00235543516664704	0	0	0.00631256624661406	2.35543516664704e-05	0	0	0	0	0	2.35543516664704e-05	0	7.06630549994111e-05	0	0.000235543516664704	0	2.35543516664704e-05	0
Aestuariispira	0	0	0	0	0	0	0.0229419385231421	0	0	0	4.71087033329408e-05	0	2.35543516664704e-05	0	0	2.35543516664704e-05	0	0	0	0	0	0	0.0232481450948063	0	0	0	4.71087033329408e-05	0	4.71087033329408e-05	0	2.35543516664704e-05	0	0	0	0	0	0.000117771758332352	0.00174302202331881	0	0	0	0	0.00602991402661642	0	0	0	0	2.35543516664704e-05	0
Coprobacter	0	0	0	0.000259097868331174	0	0	0.000494641384995878	2.35543516664704e-05	0	0.0908962430809092	0	0	4.71087033329408e-05	2.35543516664704e-05	0.013119773878224	0.0794959368743375	2.35543516664704e-05	0	0	0.00228477211164763	0.00325050052997291	2.35543516664704e-05	0.0010363914733247	0	0	0	0	0	0	0	0.00570015310328583	0.000329760923330585	0	0	0	0	0	0.000918619714992345	0	0.000989282769991756	0	0.000235543516664704	7.06630549994111e-05	0.00259097868331174	0	0.00153103285832057	0	0	0.000871511011659404
Butyricimonas	0	0	0	0.00249676127664586	0.00169591331998587	0	0.00306206571664115	0.00233188081498057	0	0.00471087033329408	0.00565304439995289	0.00423978329996467	0	4.71087033329408e-05	0.0116829584265693	0.011117653986574	0.000141326109998822	0	0	0.00923330585325639	0.00600635967494995	0	0	0	0.000141326109998822	0.00956306677658697	0	4.71087033329408e-05	0.00680720763160994	0	0.00697208809327523	0.00336827228830526	0	0	0.0044517724649629	0	0	0.0141797197032152	0.00372158756330232	0.00428689200329761	0	0.000376869626663526	0.000989282769991756	0.0150983394182075	0	0.000824402308326463	0	2.35543516664704e-05	0.00598280532328348
Romboutsia	7.06630549994111e-05	0.00131904369332234	0.00108350017665764	0.000400423978329996	0.000376869626663526	0.0006359674949947	0.0021434460016488	0.00883288187492639	0	0.00101283712165823	0.00216700035331528	0.0131433282298905	0.000211989164998233	7.06630549994111e-05	0.00058885879166176	0.00362737015663644	0.00789070780826758	0	0.00372158756330232	0.00143681545165469	0.000565304439995289	0.000117771758332352	0.0015074785066541	0.000730184901660582	0.0248969497114592	0.000423978329996467	0.00129548934165587	0.00805558826993287	0.0109763278765752	9.42174066658815e-05	0.000447532681662937	7.06630549994111e-05	0.00157814156165352	0.0012719349899894	0.00280296784830998	0.00466376162996114	0.00989282769991756	0	0.000447532681662937	0.00155458720998705	0.00117771758332352	0.00496996820162525	0.00296784830997527	0.000164880461665293	0.00678365327994347	0.000965728418325286	2.35543516664704e-05	7.06630549994111e-05	0.000423978329996467
Odoribacter	2.35543516664704e-05	0.000117771758332352	0	0.00395713107996702	0.00138970674832175	0	0.0010363914733247	0.0015074785066541	0	0.00171946767165234	0.00857378400659522	0.0012719349899894	2.35543516664704e-05	2.35543516664704e-05	0	0	0.000706630549994111	0	0	0.0099399364032505	2.35543516664704e-05	0	0.00464020727829466	0	0.00233188081498057	0.00525262042162289	0	2.35543516664704e-05	0	2.35543516664704e-05	0.0012719349899894	0.00565304439995289	2.35543516664704e-05	0.00518195736662348	0	0	2.35543516664704e-05	0.00402779413496644	2.35543516664704e-05	0.00419267459663173	0	0	0.00122482628665646	0.00482864209162643	0	0.000423978329996467	0.00160169591331999	4.71087033329408e-05	0.00796137086326699
Holdemanella	2.35543516664704e-05	0.00720763160993994	0	0	4.71087033329408e-05	0	0	0	0.0225886232481451	0.00819691437993169	0	2.35543516664704e-05	0	0	0	0	2.35543516664704e-05	0	2.35543516664704e-05	2.35543516664704e-05	0	0	0	0	0.0137321870215522	0	0	0	7.06630549994111e-05	0	0.0016723589683194	0.0125780237898952	0	4.71087033329408e-05	7.06630549994111e-05	2.35543516664704e-05	0	0	0	0	0	0.0138499587798846	0	2.35543516664704e-05	0	7.06630549994111e-05	0	2.35543516664704e-05	2.35543516664704e-05
Catenibacterium	0	0	0	0	4.71087033329408e-05	0	0.00961017547991991	0	0	0.0157578612648687	2.35543516664704e-05	0	2.35543516664704e-05	4.71087033329408e-05	2.35543516664704e-05	2.35543516664704e-05	0.0351430926863738	2.35543516664704e-05	2.35543516664704e-05	0.00581792486161818	4.71087033329408e-05	2.35543516664704e-05	4.71087033329408e-05	0	0.0232010363914733	0	0	0	0	2.35543516664704e-05	0.00183723942998469	0.0284301024614298	0	7.06630549994111e-05	0	2.35543516664704e-05	0	0	2.35543516664704e-05	0	0	0.00181368507831822	0	2.35543516664704e-05	0	9.42174066658815e-05	0	2.35543516664704e-05	7.06630549994111e-05
Intestinibacter	0.00153103285832057	0.000235543516664704	2.35543516664704e-05	0.000259097868331174	0.000753739253327052	4.71087033329408e-05	0.000565304439995289	0.000423978329996467	2.35543516664704e-05	0.000353315274997056	0.0015074785066541	0.000376869626663526	0.00136615239665528	0.000211989164998233	4.71087033329408e-05	0.00124838063832293	0.00259097868331174	2.35543516664704e-05	0.00061241314332823	0.000329760923330585	4.71087033329408e-05	0.000423978329996467	0	7.06630549994111e-05	0.000164880461665293	4.71087033329408e-05	0	0.00292073960664233	0.00200211989164998	7.06630549994111e-05	0.000329760923330585	0.000117771758332352	7.06630549994111e-05	0.000565304439995289	0.000447532681662937	0.00350959839830409	0.00061241314332823	0	0.00313272877164056	7.06630549994111e-05	0.00391002237663408	0.00228477211164763	0.000423978329996467	0.00143681545165469	0.00200211989164998	0.00339182663997173	0.000471087033329408	2.35543516664704e-05	0.0006359674949947
Flavonifractor	0.00299140266164174	0.000235543516664704	0.000164880461665293	0.000306206571664115	0	0	0.0006359674949947	0.000659521846661171	0	4.71087033329408e-05	0.00237898951831351	0.000400423978329996	0.000188434813331763	2.35543516664704e-05	0.000659521846661171	0.00862089270992816	0	0	0.00186079378165116	0.00428689200329761	0.00141326109998822	0.00374514191496879	0.00179013072665175	0.000353315274997056	0.000494641384995878	0.000329760923330585	0.00393357672830055	0.00558238134495348	0.00153103285832057	0.000989282769991756	2.35543516664704e-05	0.000777293604993523	0	0.0010363914733247	0.0010363914733247	0.0161818395948652	0.0006359674949947	0.000659521846661171	0.00334471793663879	2.35543516664704e-05	0.000918619714992345	4.71087033329408e-05	0.000306206571664115	0.000565304439995289	0.000329760923330585	0.000659521846661171	0.000423978329996467	0	0.000447532681662937
Bilophila	0.0019079024849841	0.000400423978329996	0	0.000942174066658815	2.35543516664704e-05	0	0.0023083264633141	0	0	0.00176657637498528	0.00141326109998822	0.00146036980332116	0.000565304439995289	0	0.0010363914733247	0.00845601224826287	9.42174066658815e-05	0	0	0.00275585914497703	0	0.00680720763160994	0.000871511011659404	0	0.00131904369332234	0.00638322930161347	0	2.35543516664704e-05	0.000306206571664115	0.00275585914497703	0.000965728418325286	0.00336827228830526	0	0.00058885879166176	0.00193145683665057	7.06630549994111e-05	0.000659521846661171	0.00131904369332234	0.0021434460016488	0.00122482628665646	0	0	0.00134259804498881	0.00058885879166176	0.000235543516664704	0.000306206571664115	0.00252031562831233	2.35543516664704e-05	0.00129548934165587
Eubacterium	0	2.35543516664704e-05	0	0.000117771758332352	0.000447532681662937	2.35543516664704e-05	0.00134259804498881	0	0	0.00122482628665646	0	0.00438110940996349	2.35543516664704e-05	0	0.00242609822164645	2.35543516664704e-05	2.35543516664704e-05	2.35543516664704e-05	2.35543516664704e-05	0.0015074785066541	2.35543516664704e-05	0	0.00171946767165234	0	0.000494641384995878	0	0	0.00607702272994936	0	4.71087033329408e-05	4.71087033329408e-05	0	0	0.00204922859498292	0	0	0.000730184901660582	0	0	0.00473442468496055	0	0	0	4.71087033329408e-05	2.35543516664704e-05	0	0	0	0.000423978329996467
Butyrivibrio	0	0	0	0	0	0	0	0	0	0	0	0	0	2.35543516664704e-05	0	0	2.35543516664704e-05	0	0	0	0	2.35543516664704e-05	0	0	0	2.35543516664704e-05	2.35543516664704e-05	0	0	0	0	0	0	0	0	0	0	0	0	0	0	0	0	0	0	0	0	0	0
Citrobacter	0	0.0109292191732423	0	2.35543516664704e-05	2.35543516664704e-05	7.06630549994111e-05	0	0	0	0	0	0.000471087033329408	0.00141326109998822	0.00456954422329525	7.06630549994111e-05	7.06630549994111e-05	0.000141326109998822	0.0203274054881639	4.71087033329408e-05	2.35543516664704e-05	0	0	9.42174066658815e-05	0	0.00138970674832175	2.35543516664704e-05	7.06630549994111e-05	0.000188434813331763	0.000235543516664704	0.000259097868331174	0.00605346837828289	0	0.000141326109998822	0	0	0.000141326109998822	0.00499352255329172	0	0	0.00233188081498057	0	0.00143681545165469	0.000942174066658815	9.42174066658815e-05	0.00829113178659757	0.000117771758332352	0	0.000376869626663526	0
Vampirovibrio	0	0	0	0	0	0	0	0	0	0	0.00310917441997409	0	2.35543516664704e-05	0	0	2.35543516664704e-05	4.71087033329408e-05	0	0	2.35543516664704e-05	0	0	0.0157343069132022	0	2.35543516664704e-05	0	0	0	2.35543516664704e-05	0	0	0	0	2.35543516664704e-05	4.71087033329408e-05	0	0	0	2.35543516664704e-05	0	0	0	0	0	0	0	0	0	0
Asteroleplasma	0	0	0	0	0	0	0	2.35543516664704e-05	0	0	0	0	0	0	0	0	2.35543516664704e-05	0	0	0.0118007301849017	0	0	0	0	0	0	0	0	0	0	0.00122482628665646	0	0	0	0	0	0	0	0	0	0	0	0	0	0	0	0	0	0
Sporobacter	0	0.00058885879166176	2.35543516664704e-05	0.000117771758332352	0.000871511011659404	0	0.000259097868331174	0.000683076198327641	0	0.00058885879166176	0.00117771758332352	0.000518195736662348	0	0	0.000211989164998233	0.00183723942998469	0.000235543516664704	0	0	0.00287363090330939	0.000117771758332352	0	0.000518195736662348	0	0	0.000117771758332352	0	0	0	0	0.000400423978329996	0.00169591331998587	0	0.00120127193498999	0.00105994582499117	0	0.000895065363325874	0.00169591331998587	0.000164880461665293	9.42174066658815e-05	0	4.71087033329408e-05	0.00169591331998587	0.000541750088328819	0	0.000235543516664704	0	0	0.00461665292662819
Turicibacter	0.000117771758332352	4.71087033329408e-05	0	0.000706630549994111	2.35543516664704e-05	9.42174066658815e-05	0.000353315274997056	0.000871511011659404	0	2.35543516664704e-05	0.000329760923330585	0.000117771758332352	0.000518195736662348	0	0	0.000447532681662937	0.00407490283829938	0	0	7.06630549994111e-05	0	0	0	0.00602991402661642	0.00895065363325875	0.000164880461665293	0	0.000989282769991756	0	0.000942174066658815	2.35543516664704e-05	0	0.000259097868331174	0.000730184901660582	0.00219055470498175	0.000918619714992345	0.00313272877164056	4.71087033329408e-05	0	0.000259097868331174	0	0.00322694617830644	9.42174066658815e-05	9.42174066658815e-05	0.000164880461665293	0.00412201154163232	0.000141326109998822	0.0321281356730656	0.000329760923330585
Mitsuokella	0	0	0	0	0	0	0	0	0	0.00522906606995642	0	0	0	2.35543516664704e-05	0	0	0	0	0	0	0	0	0	0	0	0.0193616770698387	0	0	0	0	0	0	2.35543516664704e-05	2.35543516664704e-05	0	2.35543516664704e-05	0	0	0	0	0	0.00678365327994347	0.0159462960782004	0	0	0	0	0	0
Victivallis	0	2.35543516664704e-05	0	0	4.71087033329408e-05	0	0	0	0	0.00117771758332352	0	0	0	0	0	0	2.35543516664704e-05	0	0	0.00162525026498646	0	0	0.000141326109998822	0	0	0.00249676127664586	0	2.35543516664704e-05	0	0	0.00951595807325403	0	0	0	0	2.35543516664704e-05	0	0.000471087033329408	0	0	0	0	0	0	0	0	0	0	2.35543516664704e-05
Christensenella	2.35543516664704e-05	0	0	9.42174066658815e-05	0.00110705452832411	0	2.35543516664704e-05	2.35543516664704e-05	0	0.00292073960664233	0.000141326109998822	0.000117771758332352	0	2.35543516664704e-05	4.71087033329408e-05	0.000188434813331763	0.000117771758332352	0	0	0.00117771758332352	0	0	0.000471087033329408	0	0	0.000117771758332352	0	0.000259097868331174	0	0	0.00459309857496172	0.000188434813331763	0	0.000989282769991756	4.71087033329408e-05	4.71087033329408e-05	0.000942174066658815	2.35543516664704e-05	0	0	0	0	0.000141326109998822	0.000329760923330585	0	2.35543516664704e-05	0	0	0.00122482628665646
Anaerovorax	2.35543516664704e-05	0.000235543516664704	0	9.42174066658815e-05	0.00117771758332352	0	0.000353315274997056	4.71087033329408e-05	0	0.00197856553998351	0.000282652219997645	0.000447532681662937	0.000164880461665293	0	0	0.00120127193498999	0	2.35543516664704e-05	0	0.00181368507831822	0.000117771758332352	9.42174066658815e-05	0.000565304439995289	0	7.06630549994111e-05	0.000824402308326463	0	0.00131904369332234	0	0	0.00249676127664586	0.00280296784830998	2.35543516664704e-05	0.000282652219997645	0.000400423978329996	0	0.000447532681662937	0.0006359674949947	0.000188434813331763	0.000141326109998822	0.000117771758332352	0.000164880461665293	0.000282652219997645	0.000518195736662348	0	0.000423978329996467	2.35543516664704e-05	2.35543516664704e-05	0.000329760923330585
Weissella	0	0.00138970674832175	0.000164880461665293	0	0	0	0	0	0	0	0	0.000282652219997645	9.42174066658815e-05	0.000164880461665293	2.35543516664704e-05	0.00310917441997409	0.000117771758332352	0.000164880461665293	4.71087033329408e-05	0	0	0	0.000164880461665293	0	0.000494641384995878	0.000259097868331174	2.35543516664704e-05	0	0.000164880461665293	0	0	0.000777293604993523	0	2.35543516664704e-05	0	0	0.0010363914733247	0	0	0.00355670710163703	0	0.00061241314332823	0	4.71087033329408e-05	2.35543516664704e-05	0.00287363090330939	2.35543516664704e-05	0.000211989164998233	2.35543516664704e-05
Cronobacter	0	0.000329760923330585	0	2.35543516664704e-05	0	4.71087033329408e-05	0	0	2.35543516664704e-05	0	0	9.42174066658815e-05	2.35543516664704e-05	0.00346248969497115	2.35543516664704e-05	0	4.71087033329408e-05	0.007160522906607	0	4.71087033329408e-05	4.71087033329408e-05	0	4.71087033329408e-05	0	0.000777293604993523	0	0	2.35543516664704e-05	9.42174066658815e-05	4.71087033329408e-05	0.00061241314332823	0	0	0	0	9.42174066658815e-05	0.000706630549994111	0	0	0.000141326109998822	2.35543516664704e-05	0.00146036980332116	0.000329760923330585	0	0.000965728418325286	4.71087033329408e-05	0	0	0
Desulfovibrio	4.71087033329408e-05	0.00061241314332823	0	0	0	0	0	0	0	0	4.71087033329408e-05	0	0	7.06630549994111e-05	0	0.000353315274997056	0	0	0	0	0	0	0.00541750088328819	0	0	0.00551171828995407	0	0	0	0	0	0	0	2.35543516664704e-05	0	0	0	0	0	0.000141326109998822	0	0	2.35543516664704e-05	0	0	0	0	0	0
Erysipelotrichaceae_incertae_sedis	0.00110705452832411	2.35543516664704e-05	0.00115416323165705	4.71087033329408e-05	2.35543516664704e-05	7.06630549994111e-05	0	0.000329760923330585	0	2.35543516664704e-05	0.000141326109998822	4.71087033329408e-05	0.00153103285832057	0.000471087033329408	0	0.000423978329996467	2.35543516664704e-05	0	0.0025438699799788	9.42174066658815e-05	9.42174066658815e-05	0.000259097868331174	7.06630549994111e-05	0.000824402308326463	0	0.000494641384995878	0.00244965257331292	0.000753739253327052	0.00115416323165705	0.00153103285832057	4.71087033329408e-05	0	0.000423978329996467	0	4.71087033329408e-05	0.00101283712165823	0.000188434813331763	2.35543516664704e-05	0.00219055470498175	9.42174066658815e-05	0.000541750088328819	0	0	2.35543516664704e-05	0.000211989164998233	2.35543516664704e-05	0.000282652219997645	0	2.35543516664704e-05
Lactococcus	0	0.000447532681662937	0	0	0	0	0	0	0.000164880461665293	0	0	0.000306206571664115	0	0.00426333765163114	0	0	2.35543516664704e-05	0	0	0	0	2.35543516664704e-05	0	0	0.00120127193498999	4.71087033329408e-05	0	4.71087033329408e-05	9.42174066658815e-05	0	4.71087033329408e-05	0.000117771758332352	0	0.000282652219997645	0	0	0.00388646802496761	2.35543516664704e-05	0.000141326109998822	0.00428689200329761	0	4.71087033329408e-05	2.35543516664704e-05	4.71087033329408e-05	0.00398068543163349	0.000683076198327641	0	0	0
Eggerthella	9.42174066658815e-05	0	2.35543516664704e-05	0	4.71087033329408e-05	0	2.35543516664704e-05	0	0	2.35543516664704e-05	9.42174066658815e-05	0.000235543516664704	4.71087033329408e-05	0	4.71087033329408e-05	0.000423978329996467	0	0	0.00058885879166176	0	0.000447532681662937	0.000895065363325874	2.35543516664704e-05	0.000211989164998233	0	0	7.06630549994111e-05	7.06630549994111e-05	4.71087033329408e-05	9.42174066658815e-05	0	0	0.000164880461665293	4.71087033329408e-05	0	0	4.71087033329408e-05	2.35543516664704e-05	9.42174066658815e-05	0.000164880461665293	0.000659521846661171	0	0	0.000117771758332352	4.71087033329408e-05	0	0.000164880461665293	2.35543516664704e-05	0.000117771758332352
Streptophyta	2.35543516664704e-05	2.35543516664704e-05	2.35543516664704e-05	0	4.71087033329408e-05	0	0	0	0	0	0	0	0	7.06630549994111e-05	0	0	0	0	0	0	2.35543516664704e-05	2.35543516664704e-05	0	7.06630549994111e-05	0	0	0	4.71087033329408e-05	0	0	0	0	2.35543516664704e-05	0	0	2.35543516664704e-05	0	0	0	0	0	0	0	4.71087033329408e-05	0	0	0	0	0
Allisonella	0	0	0	0.000164880461665293	4.71087033329408e-05	0	0	0	0.000329760923330585	0.000376869626663526	0	0	0	0	2.35543516664704e-05	0	0	0	0	0.000164880461665293	0	0	0	0	0.00793781651160052	0.00482864209162643	0	0.00136615239665528	0	0	0.000329760923330585	0.000306206571664115	0	0.000259097868331174	0.0006359674949947	0	0	0	0	0	0	0	0.00275585914497703	0	0	0.00131904369332234	2.35543516664704e-05	0.000824402308326463	0
Terrisporobacter	0	0	0	2.35543516664704e-05	0.000353315274997056	0.000259097868331174	0.000824402308326463	0.000353315274997056	0	2.35543516664704e-05	0	0.000164880461665293	0.000329760923330585	0	0	9.42174066658815e-05	0.00395713107996702	0	0	0	0	0.000164880461665293	0	0	0.00061241314332823	4.71087033329408e-05	0	0.000164880461665293	0	2.35543516664704e-05	9.42174066658815e-05	0.000141326109998822	0	0.000211989164998233	4.71087033329408e-05	9.42174066658815e-05	0.000306206571664115	0	0	0	0	0.0006359674949947	0.000188434813331763	0	0.000353315274997056	0.000211989164998233	0	0	0.000235543516664704
Senegalimassilia	0	0	0	0	0	0	0	0	0	2.35543516664704e-05	0	0	0	0	0	0.00515840301495701	0	2.35543516664704e-05	0	0	0	0	0	0	0	0.00061241314332823	0	0	0	0	7.06630549994111e-05	9.42174066658815e-05	0	0	0	0	0	0	0	0	0	0.000353315274997056	0	0	0	7.06630549994111e-05	0	0.000259097868331174	0
Intestinimonas	0	0.000942174066658815	0	0.000989282769991756	0	0	0.000706630549994111	2.35543516664704e-05	0	0.000306206571664115	0.000164880461665293	2.35543516664704e-05	7.06630549994111e-05	0	0.000353315274997056	0.00195501118831704	7.06630549994111e-05	0	0	7.06630549994111e-05	0	0.000376869626663526	0.000753739253327052	4.71087033329408e-05	0.000659521846661171	4.71087033329408e-05	0	2.35543516664704e-05	0	0.000494641384995878	0.000494641384995878	0.00113060887999058	0.000942174066658815	0.000777293604993523	0.000211989164998233	0.00661877281827818	0.000400423978329996	0.000117771758332352	9.42174066658815e-05	0.000423978329996467	0	7.06630549994111e-05	0.000188434813331763	9.42174066658815e-05	0	9.42174066658815e-05	0.000541750088328819	0	0.000141326109998822
Catabacter	0	0	0	0	0	0	0	0	0	0	0.000494641384995878	0.000282652219997645	0	0	0	0.000117771758332352	0	0	0	0.00179013072665175	0	0	0	0	0	0	0	0	0	0	0	0.000188434813331763	0	0	0	0	0	0.000235543516664704	0	0	0	0	0	0.000259097868331174	0	0	0	0	0.000400423978329996
Hungatella	0.000824402308326463	2.35543516664704e-05	0	0	0	0	0.000117771758332352	0	0	0.000188434813331763	0.000164880461665293	4.71087033329408e-05	0	2.35543516664704e-05	0.000141326109998822	0.00197856553998351	0	0	0.000683076198327641	7.06630549994111e-05	9.42174066658815e-05	0.000329760923330585	0.000259097868331174	4.71087033329408e-05	0	0	2.35543516664704e-05	0.000329760923330585	0	0.000518195736662348	4.71087033329408e-05	0	0	2.35543516664704e-05	4.71087033329408e-05	0.00247320692497939	0.000141326109998822	0	0.000400423978329996	0	7.06630549994111e-05	0	2.35543516664704e-05	4.71087033329408e-05	4.71087033329408e-05	0	0.000141326109998822	0	0
Raoultella	0	0.0105287951949123	0	2.35543516664704e-05	0	2.35543516664704e-05	2.35543516664704e-05	0	0	0	0	4.71087033329408e-05	0.000164880461665293	0.000989282769991756	0	0.00124838063832293	0	0.00680720763160994	0	0	0	0	0	0	0.00108350017665764	4.71087033329408e-05	4.71087033329408e-05	7.06630549994111e-05	2.35543516664704e-05	4.71087033329408e-05	0.000235543516664704	2.35543516664704e-05	2.35543516664704e-05	0	0	9.42174066658815e-05	0.00058885879166176	0	0	0.000683076198327641	0	0.000400423978329996	0.000164880461665293	2.35543516664704e-05	0.0122718172182311	4.71087033329408e-05	0	2.35543516664704e-05	0
Lactonifactor	0	0	0.00223766340831469	4.71087033329408e-05	2.35543516664704e-05	0	0	7.06630549994111e-05	0	4.71087033329408e-05	2.35543516664704e-05	0	0.00164880461665293	0.000188434813331763	9.42174066658815e-05	0.000117771758332352	0	0	0.000494641384995878	2.35543516664704e-05	0	0	4.71087033329408e-05	4.71087033329408e-05	0	7.06630549994111e-05	0.00162525026498646	4.71087033329408e-05	0.000800847956659993	0.000706630549994111	0	0	0	2.35543516664704e-05	2.35543516664704e-05	0.0016723589683194	0	2.35543516664704e-05	0.000447532681662937	2.35543516664704e-05	0.0010363914733247	0	0	4.71087033329408e-05	0.00499352255329172	0	0.000518195736662348	0	7.06630549994111e-05
Adlercreutzia	0	2.35543516664704e-05	0	0.000447532681662937	0.00228477211164763	0	9.42174066658815e-05	0.00105994582499117	0	2.35543516664704e-05	2.35543516664704e-05	0	0	0	0.000164880461665293	0.000353315274997056	2.35543516664704e-05	0	0	7.06630549994111e-05	0	0	0.00124838063832293	0	0	2.35543516664704e-05	0	0	0	2.35543516664704e-05	0	0	0	0.000188434813331763	0.000117771758332352	0.000141326109998822	0.000306206571664115	0.000306206571664115	0	0	0	2.35543516664704e-05	0.000282652219997645	0.000211989164998233	0	4.71087033329408e-05	0	0	0.000659521846661171
Acidaminococcus	0	0	0	0	0	0	0	0	0	0	0	0	0	0	4.71087033329408e-05	0	0	0	0.00183723942998469	2.35543516664704e-05	0	0	0	0	0	0	0	0	0	0	0.000895065363325874	0	0	0	0	0	0	0	0	0	0	0	0	0	0	0	0	0	0
Anaerotruncus	9.42174066658815e-05	9.42174066658815e-05	0	0.00061241314332823	7.06630549994111e-05	0	2.35543516664704e-05	2.35543516664704e-05	2.35543516664704e-05	0.000235543516664704	0.000259097868331174	4.71087033329408e-05	0	0	0.000494641384995878	0.00129548934165587	0	0	0	0.000282652219997645	0	0	0.000471087033329408	9.42174066658815e-05	0.000141326109998822	0.000235543516664704	0	0.00478153338829349	4.71087033329408e-05	0	0.000423978329996467	0.00120127193498999	0	4.71087033329408e-05	4.71087033329408e-05	0	0.000211989164998233	4.71087033329408e-05	4.71087033329408e-05	9.42174066658815e-05	7.06630549994111e-05	2.35543516664704e-05	0	0.000471087033329408	2.35543516664704e-05	2.35543516664704e-05	4.71087033329408e-05	0	0
Aeromonas	0	0	0	0	0	2.35543516664704e-05	0	0	0	0	0	0	0	2.35543516664704e-05	0	0	0	0.0290189612530915	0	0	0	0	0	0	0	0	0	0	0	0	0	0	0	0	0	0	2.35543516664704e-05	0	0	0	0	0	0	0	2.35543516664704e-05	0	0	0	0
Granulicatella	7.06630549994111e-05	4.71087033329408e-05	0.000376869626663526	7.06630549994111e-05	0	0	0.000117771758332352	0	2.35543516664704e-05	4.71087033329408e-05	7.06630549994111e-05	0.000282652219997645	0.000117771758332352	0.000400423978329996	2.35543516664704e-05	0	2.35543516664704e-05	0.000753739253327052	0.000353315274997056	0	4.71087033329408e-05	0.000282652219997645	2.35543516664704e-05	0.000141326109998822	0.000164880461665293	7.06630549994111e-05	0.000141326109998822	0.000306206571664115	7.06630549994111e-05	4.71087033329408e-05	0	7.06630549994111e-05	0.000447532681662937	4.71087033329408e-05	2.35543516664704e-05	4.71087033329408e-05	0.000282652219997645	4.71087033329408e-05	0	0	0	0.000117771758332352	2.35543516664704e-05	9.42174066658815e-05	0.000282652219997645	0.00108350017665764	0.000306206571664115	0.000211989164998233	9.42174066658815e-05
Papillibacter	0	0	0	0	0.000259097868331174	0	0	0	0	0.000423978329996467	9.42174066658815e-05	0	0	0	0.000117771758332352	0.000376869626663526	4.71087033329408e-05	0	0	0.00061241314332823	9.42174066658815e-05	2.35543516664704e-05	7.06630549994111e-05	0	0	2.35543516664704e-05	0	0	0	0	0.00115416323165705	7.06630549994111e-05	0	0.000164880461665293	0.000847956659992934	0	7.06630549994111e-05	7.06630549994111e-05	0	0.000117771758332352	0	4.71087033329408e-05	2.35543516664704e-05	2.35543516664704e-05	0	0	0	0	9.42174066658815e-05
Cetobacterium	0	0	0	0	0	0	0	0	0	0	0	0	0	0	0	0	0	0	0	0	0	0	0	0	0	0	0	0	2.35543516664704e-05	0	0	0	0	0	0	0	0	0	0	0	0	0	0	0	0	0	0	0	0
Coprobacillus	7.06630549994111e-05	2.35543516664704e-05	0	0	0	0	0	2.35543516664704e-05	0	0	0	0	7.06630549994111e-05	0.00329760923330585	0	0.000164880461665293	0	0.00226121775998116	9.42174066658815e-05	0.00247320692497939	2.35543516664704e-05	4.71087033329408e-05	9.42174066658815e-05	2.35543516664704e-05	0	0.000188434813331763	0	4.71087033329408e-05	0	0	0	0.00101283712165823	0	0	2.35543516664704e-05	0.000117771758332352	2.35543516664704e-05	0	0	0	4.71087033329408e-05	2.35543516664704e-05	0.000447532681662937	7.06630549994111e-05	0	0	0	0	0
Methanobrevibacter	0	0	0	0	0	0	0	0	0	0.000141326109998822	0	0.000282652219997645	0	0	0	0	0.000211989164998233	0	0	0	0	0	0	0	0	0	0	0	0	0	0.000329760923330585	2.35543516664704e-05	0	0	0	0	0	0	0	0	0	0	0	0	0	0	0	0	0
Aggregatibacter	0	0	0.00610057708161583	0	0	0	0	0	0	0	0	0	0	0	0	2.35543516664704e-05	0	0	0	0	4.71087033329408e-05	0	0	4.71087033329408e-05	0	0	0	0	0	0	0	0	0.000141326109998822	4.71087033329408e-05	0	7.06630549994111e-05	0	0	0	0	0	0.000188434813331763	0	0	0	0.000282652219997645	4.71087033329408e-05	0	0
Actinomyces	4.71087033329408e-05	0.000329760923330585	7.06630549994111e-05	0	7.06630549994111e-05	4.71087033329408e-05	4.71087033329408e-05	7.06630549994111e-05	4.71087033329408e-05	2.35543516664704e-05	0	7.06630549994111e-05	0.000117771758332352	0.000659521846661171	0.000141326109998822	7.06630549994111e-05	4.71087033329408e-05	0.000211989164998233	2.35543516664704e-05	0	2.35543516664704e-05	0.000117771758332352	0	0	4.71087033329408e-05	4.71087033329408e-05	0	4.71087033329408e-05	2.35543516664704e-05	0.000235543516664704	2.35543516664704e-05	4.71087033329408e-05	0.000117771758332352	9.42174066658815e-05	0.000141326109998822	0	4.71087033329408e-05	9.42174066658815e-05	2.35543516664704e-05	0.000306206571664115	9.42174066658815e-05	2.35543516664704e-05	0	2.35543516664704e-05	0.000259097868331174	0.000164880461665293	0.000188434813331763	0.000683076198327641	0.000235543516664704
Oxalobacter	0	0	0	0	0	0	0.000329760923330585	0	0	0.00117771758332352	0	0	0	0	4.71087033329408e-05	0.000423978329996467	0	0	0	0.000259097868331174	0	0	2.35543516664704e-05	0	0	0.000447532681662937	0	0	0	0	0.000376869626663526	0.000423978329996467	0	0	2.35543516664704e-05	0	0	9.42174066658815e-05	0	0	0	0	0	0.000306206571664115	0	9.42174066658815e-05	0	0	0.000895065363325874
Holdemania	4.71087033329408e-05	0	0	0.000164880461665293	2.35543516664704e-05	0	7.06630549994111e-05	0	0	0.000117771758332352	4.71087033329408e-05	0.000211989164998233	7.06630549994111e-05	0	9.42174066658815e-05	0.000259097868331174	0	0	0	0.000211989164998233	0.000259097868331174	0	0.000211989164998233	7.06630549994111e-05	2.35543516664704e-05	0.000188434813331763	0	0.000989282769991756	0	0	4.71087033329408e-05	2.35543516664704e-05	0	4.71087033329408e-05	9.42174066658815e-05	4.71087033329408e-05	7.06630549994111e-05	0.000117771758332352	0	4.71087033329408e-05	0.000164880461665293	2.35543516664704e-05	9.42174066658815e-05	9.42174066658815e-05	4.71087033329408e-05	4.71087033329408e-05	0	0	7.06630549994111e-05
Peptococcus	0	0	0	0	7.06630549994111e-05	0	0	0	0	0	0	0	0	0	0	0	0	0	0	4.71087033329408e-05	0	2.35543516664704e-05	0	0	0	0	0	0.000706630549994111	0	0	0.000565304439995289	0	0	0	0	0	0	0.00131904369332234	0	0	0	0.00148392415498763	0	0	0	0	0	0	0.000329760923330585
Anaeroplasma	0	0	0	0	0	0	0	0	0	0	0	0	0	0	0	0	0	0	0	0	0	0	0	0	0	0	0	0	0	0	0	0	0	0	0	0	0	0	0	0	0	0	0	0	0	0	0	0	0
Pseudoflavonifractor	0	7.06630549994111e-05	0	0.000141326109998822	0	0	0	2.35543516664704e-05	0	0	0	0	0	0	4.71087033329408e-05	0.000518195736662348	0	0	0	4.71087033329408e-05	0.000942174066658815	4.71087033329408e-05	0.000188434813331763	7.06630549994111e-05	0	4.71087033329408e-05	0	0.00306206571664115	0	0	0	0.000447532681662937	0	2.35543516664704e-05	0	0	2.35543516664704e-05	7.06630549994111e-05	0	0	0	0	0.000235543516664704	0.000306206571664115	0	0	0	0	9.42174066658815e-05
Plesiomonas	0	0	0	0	0	0	0	0	0	0	0	0	0	0	0	0	0	0	0	0	0	0	0	0	0	0	0	0	0	0	0	0	0	0	0	0	0	0	0	0	0	0	0	0	0	0	0	0	0
Leuconostoc	0	0.00110705452832411	0	0	0	0	0	0	0	0	2.35543516664704e-05	0	0	0.000329760923330585	2.35543516664704e-05	4.71087033329408e-05	2.35543516664704e-05	0	0.000188434813331763	0	0	0	2.35543516664704e-05	0	0.000117771758332352	7.06630549994111e-05	0	0	0	0	0	2.35543516664704e-05	0	4.71087033329408e-05	0	0	0.000423978329996467	0	0	0.000471087033329408	0	0.000164880461665293	0	4.71087033329408e-05	2.35543516664704e-05	0	0	0	0
Eisenbergiella	0	0	0	0	0	0	0	0	0	0	9.42174066658815e-05	0.000117771758332352	0	0	2.35543516664704e-05	4.71087033329408e-05	0	0	2.35543516664704e-05	9.42174066658815e-05	0	0	2.35543516664704e-05	2.35543516664704e-05	0	0	0	2.35543516664704e-05	0	0	0	2.35543516664704e-05	0	0	0	0.00511129431162407	2.35543516664704e-05	2.35543516664704e-05	0.000259097868331174	0	0	0	0	0	2.35543516664704e-05	0	0	0	0
Slackia	0	0	0	0	0	0	0	0	0	4.71087033329408e-05	0	0	0	0	0	0	2.35543516664704e-05	0	0	0.000306206571664115	0	0	0	0	0	7.06630549994111e-05	0	0	0	0	4.71087033329408e-05	0.0006359674949947	0	0	0	0	0	0	0	0	9.42174066658815e-05	0	0	0	0	0	0	0	0
Cellulosilyticum	0	0	0	0	0	0	0	0	0	0	0	0	0	0	0	0	2.35543516664704e-05	0	0	0	0	0	0	0.00393357672830055	0	0	0	0	0	0	0	0	0	0	0	0.000141326109998822	0	0	0	0	0	0	0	0	0	0	0	0	0
Acetanaerobacterium	0	0	0	0	2.35543516664704e-05	0	0.000847956659992934	0	0	4.71087033329408e-05	0	0	0	0	0	0	0	0	0	0	0	0	0	0	0	0	0	0	0	0	0	0	0	0	0	0	0	0	0	0	0	0	0.000800847956659993	0	0	0.00061241314332823	0	4.71087033329408e-05	0
Gemella	2.35543516664704e-05	0.000164880461665293	0.000235543516664704	7.06630549994111e-05	0	0	0	0	7.06630549994111e-05	0	0	9.42174066658815e-05	2.35543516664704e-05	0.000117771758332352	0	0	4.71087033329408e-05	9.42174066658815e-05	2.35543516664704e-05	0	0	7.06630549994111e-05	7.06630549994111e-05	0	0.000117771758332352	4.71087033329408e-05	2.35543516664704e-05	0.000400423978329996	0	2.35543516664704e-05	2.35543516664704e-05	4.71087033329408e-05	0.000259097868331174	7.06630549994111e-05	0	0	7.06630549994111e-05	4.71087033329408e-05	9.42174066658815e-05	2.35543516664704e-05	7.06630549994111e-05	4.71087033329408e-05	4.71087033329408e-05	0	0.000117771758332352	0.000800847956659993	9.42174066658815e-05	0.000188434813331763	0
Campylobacter	0	0	0.00277941349664351	0	0	0	0	0	4.71087033329408e-05	4.71087033329408e-05	0	0	4.71087033329408e-05	4.71087033329408e-05	0	2.35543516664704e-05	2.35543516664704e-05	2.35543516664704e-05	0	0	2.35543516664704e-05	2.35543516664704e-05	2.35543516664704e-05	0	7.06630549994111e-05	9.42174066658815e-05	0	0	2.35543516664704e-05	0	2.35543516664704e-05	0.000141326109998822	0.000871511011659404	0	0	4.71087033329408e-05	0	0	0	0	0	2.35543516664704e-05	0	0	7.06630549994111e-05	0.000164880461665293	0	2.35543516664704e-05	7.06630549994111e-05
Mogibacterium	0	0	2.35543516664704e-05	0	0	0	0	0	0	0	0	0	0	0	0	0	0	0	0	0.000117771758332352	0	0	0	0	0	0	0	0	0	0	0.000306206571664115	0.000447532681662937	0	0	0	0	0	0	4.71087033329408e-05	0	2.35543516664704e-05	0	0	0	2.35543516664704e-05	4.71087033329408e-05	0	0	2.35543516664704e-05
Morganella	0	0	0	0	0	2.35543516664704e-05	0	0	0	0	0	0	0	0	0	0	4.71087033329408e-05	0.000259097868331174	0	0	0	0	0	0	0	0	0	0	0	0	0	0	0	0	7.06630549994111e-05	0	0	0	0	0	0	0	0	0	0	0	0	0	0
Neisseria	0.000117771758332352	0.000141326109998822	0.00346248969497115	0	0	2.35543516664704e-05	0	2.35543516664704e-05	2.35543516664704e-05	0	0	0	4.71087033329408e-05	7.06630549994111e-05	0	7.06630549994111e-05	2.35543516664704e-05	9.42174066658815e-05	4.71087033329408e-05	0.000117771758332352	0.000164880461665293	0.000117771758332352	0	0.000329760923330585	0.000117771758332352	0.000164880461665293	0	0	0	4.71087033329408e-05	0	2.35543516664704e-05	0	9.42174066658815e-05	0	2.35543516664704e-05	2.35543516664704e-05	0	0	0	0	7.06630549994111e-05	0	0	0	0	0	7.06630549994111e-05	0
Elusimicrobium	0	0	0	0	0	0	0	0	0	0	0	0	0	0	0	0	0	0	0	0	0	0	0	0	0	0	0	0	0	0	0	0	0	0	0	0	0	0	0	0	0	0	0	0	0	0	0	0	0
Howardella	0	0	0	0	0	0	0	0	0	9.42174066658815e-05	0	0	0	0	2.35543516664704e-05	0	0.000753739253327052	0	0	0	0	0	0	0	0	0.000117771758332352	0	0	0	0	7.06630549994111e-05	0	0	0	0	0	0	0	0	0	0	0	0.000353315274997056	0	0	2.35543516664704e-05	0	0.00146036980332116	0
Gordonibacter	2.35543516664704e-05	0	0	0	0.000188434813331763	0	0	0	0	0	0	2.35543516664704e-05	0	0	9.42174066658815e-05	0	0	0	0	4.71087033329408e-05	0	9.42174066658815e-05	0	0	0	2.35543516664704e-05	0	0	0	0	0	0	0	2.35543516664704e-05	0	0	2.35543516664704e-05	0	0	0	0	0	0	2.35543516664704e-05	0	0	0	0	7.06630549994111e-05
Rothia	0	7.06630549994111e-05	0	0	0	0	2.35543516664704e-05	0	0	2.35543516664704e-05	0	0	4.71087033329408e-05	0.000117771758332352	7.06630549994111e-05	9.42174066658815e-05	0	0	0	0	0	4.71087033329408e-05	0	0	4.71087033329408e-05	0	0	0	0	2.35543516664704e-05	2.35543516664704e-05	7.06630549994111e-05	2.35543516664704e-05	0	0	0	0	0	0	0	4.71087033329408e-05	2.35543516664704e-05	0	7.06630549994111e-05	7.06630549994111e-05	0.000235543516664704	0	9.42174066658815e-05	2.35543516664704e-05
Oribacterium	0	0	2.35543516664704e-05	0	0	0	0	0	0	0	0	0	0	0	0	0	0	0	0	2.35543516664704e-05	0	0	0	2.35543516664704e-05	0	0	0	0	0	0	0	0	0	0	0	0	0	0	0	0	0	2.35543516664704e-05	0	0	2.35543516664704e-05	4.71087033329408e-05	0	2.35543516664704e-05	0
Ralstonia	0	4.71087033329408e-05	4.71087033329408e-05	0	7.06630549994111e-05	2.35543516664704e-05	0	7.06630549994111e-05	2.35543516664704e-05	2.35543516664704e-05	7.06630549994111e-05	0	0	2.35543516664704e-05	0	0.000117771758332352	0	2.35543516664704e-05	0	0	0	0	0	4.71087033329408e-05	0	0	4.71087033329408e-05	0	0	2.35543516664704e-05	0	0	0	0	0	0	0	0	2.35543516664704e-05	0	2.35543516664704e-05	2.35543516664704e-05	2.35543516664704e-05	0	0	2.35543516664704e-05	4.71087033329408e-05	9.42174066658815e-05	2.35543516664704e-05
Olsenella	0	0	0	0.000235543516664704	0	0	0	0	0	7.06630549994111e-05	0	0	4.71087033329408e-05	0	0	0	0	0	0	7.06630549994111e-05	0	0	0	0	0	0	0	0	0	0	0	0	0	0	0	9.42174066658815e-05	0	0	2.35543516664704e-05	0	0	0	0	0	0	0	0	0	0
Pyramidobacter	2.35543516664704e-05	0	0	0	0	0	9.42174066658815e-05	0	0	0	0	0	0	0	0	0	0	0	0	4.71087033329408e-05	0	0	0	0	0	0	0	0	0	0	9.42174066658815e-05	0	0	7.06630549994111e-05	4.71087033329408e-05	0.000306206571664115	0	0	0	0	2.35543516664704e-05	0	4.71087033329408e-05	0	0	2.35543516664704e-05	0	0	0
Proteus	0	0	0	0	0	0	0	0	0	0	0	0	0	2.35543516664704e-05	0	0	2.35543516664704e-05	0.00313272877164056	0	0	0	0	0	0	0	0	0	0	0	0	0	0	0	0	0	2.35543516664704e-05	0	0	0	0	0	0	0	0	0.000117771758332352	0	0	0	0
Pediococcus	0	0	0	0	0	0	0	0	0	0	0	0	0	0	0	0	0	0	0	0	0	0	0	0	2.35543516664704e-05	0	0	0	2.35543516664704e-05	0	0	0	0	0	0	0	0	2.35543516664704e-05	0	0	0	0	0	0.000329760923330585	0	9.42174066658815e-05	0	0	0
Leptotrichia	2.35543516664704e-05	4.71087033329408e-05	0.00171946767165234	0	0	2.35543516664704e-05	0	0	0.000164880461665293	2.35543516664704e-05	0	0	0	7.06630549994111e-05	0	2.35543516664704e-05	2.35543516664704e-05	4.71087033329408e-05	2.35543516664704e-05	0	7.06630549994111e-05	0.000164880461665293	0	0.000117771758332352	2.35543516664704e-05	2.35543516664704e-05	0	0	0	0	0	2.35543516664704e-05	0	9.42174066658815e-05	0	0	0	0	0	0	0	0	0	0	0	0.000235543516664704	0	0	0
Cloacibacillus	0	0	0	0	0	0	0	0	0	0	9.42174066658815e-05	0	2.35543516664704e-05	0	0	0	0	0	0	0	0	0	0	0	0	0	0	0	0.000282652219997645	0	0	0	0	0	0	0	0	0	0	0	0	0	0	4.71087033329408e-05	0	0	0	2.35543516664704e-05	0
Methanosphaera	0	0	0	0	0	0	0	0	0	0	0	0	0	0	0	0	0.000141326109998822	0	0	0	0	0	0	0	0	0	0	0	0	0	7.06630549994111e-05	0	0	0	0	0	0	0	0	0	0	0	0	0	0	0	0	0	0
Peptostreptococcus	0	0	0.000282652219997645	0	0	2.35543516664704e-05	2.35543516664704e-05	0	0	0	0	0	0	0.000306206571664115	0	0	2.35543516664704e-05	0	7.06630549994111e-05	0	2.35543516664704e-05	2.35543516664704e-05	0	0	4.71087033329408e-05	2.35543516664704e-05	2.35543516664704e-05	0	0	0	0	0	4.71087033329408e-05	2.35543516664704e-05	0	0	0	0	0	0	0	0	0	0	4.71087033329408e-05	0	0	0.000117771758332352	0
Saccharibacteria_genera_incertae_sedis	0	0	7.06630549994111e-05	0	0	0	0	0	2.35543516664704e-05	0	0	0	0	2.35543516664704e-05	2.35543516664704e-05	0	2.35543516664704e-05	4.71087033329408e-05	0	0	0	9.42174066658815e-05	0	0	0	7.06630549994111e-05	7.06630549994111e-05	2.35543516664704e-05	0	0	2.35543516664704e-05	0	0	2.35543516664704e-05	0	0	2.35543516664704e-05	0	0	0	0	0	0	0	2.35543516664704e-05	0	2.35543516664704e-05	0.000306206571664115	4.71087033329408e-05
Atopobium	0	0	0	0	0	0	0	0	0	0	0	0	0	0.000188434813331763	0.000117771758332352	0	0	2.35543516664704e-05	0	0.000282652219997645	0.000141326109998822	0	0	2.35543516664704e-05	0	0	2.35543516664704e-05	0	0	2.35543516664704e-05	0	4.71087033329408e-05	4.71087033329408e-05	2.35543516664704e-05	7.06630549994111e-05	0.000117771758332352	0	0	0	2.35543516664704e-05	0	0	2.35543516664704e-05	0	4.71087033329408e-05	7.06630549994111e-05	0	7.06630549994111e-05	0
Porphyromonas	2.35543516664704e-05	0	0	0.000282652219997645	0	0	0	0	2.35543516664704e-05	0	0	0	0	0	0	0.000117771758332352	2.35543516664704e-05	0	0	7.06630549994111e-05	9.42174066658815e-05	0	0	7.06630549994111e-05	0	0	0	0	0	0	0	4.71087033329408e-05	0	0	0	0.000141326109998822	0	0	0	0	0	0	0	0	0	0	0	0	0
Allobaculum	0	0	0	0	0	0	0	0	0	0	0	0	0	0	0	0	0	0	0	0	0	0	0	0	0	0	0	0	0	0	0	0	0	0	0	0	0	7.06630549994111e-05	0	0	0	0	0.00058885879166176	0	0	0	0	0	0
Solobacterium	2.35543516664704e-05	0	2.35543516664704e-05	0	0	0	2.35543516664704e-05	0	0	0	0	2.35543516664704e-05	2.35543516664704e-05	2.35543516664704e-05	0	0	0	0	9.42174066658815e-05	0	0	2.35543516664704e-05	2.35543516664704e-05	0	2.35543516664704e-05	0	2.35543516664704e-05	2.35543516664704e-05	0	0	0	0	2.35543516664704e-05	0	0	2.35543516664704e-05	4.71087033329408e-05	0	0	0	0	0	0	0	9.42174066658815e-05	0	0	4.71087033329408e-05	9.42174066658815e-05
Anaeroglobus	0	0	0	0	0	0	0	0	0	0	0	0	0	0	0	0	0	0	2.35543516664704e-05	0	0	0	0	0	0	0	0	0	0	0	0	0	0.00179013072665175	0	0	2.35543516664704e-05	0	0	0	0	0	0	0	0	0	7.06630549994111e-05	0	0	0
Acetivibrio	0	0	0	0	0	0	0	0	0	0	0	0	0	0	0	0.000659521846661171	0	0	0	0	0	0	0	0	0	0	0	2.35543516664704e-05	0	0	0	0	0	7.06630549994111e-05	0	0	0	0	0	0	0	0	0	0	0	0	0	0	0
Comamonas	0	0	0	0	0	0	0	0	0	0	0	0	0	0	0	0	0	0	0	2.35543516664704e-05	0	0	7.06630549994111e-05	0	0	0	0	0	0	0	0	0	0	0	2.35543516664704e-05	0	0	0	0	0	0	0	0	0	0	0	0	0	0
Gardnerella	0	0	0	0	0	0	0	0	0	0	0.000306206571664115	4.71087033329408e-05	2.35543516664704e-05	0	7.06630549994111e-05	2.35543516664704e-05	0	0	0	0	2.35543516664704e-05	0.000188434813331763	0	0	0.000117771758332352	0	0	0	9.42174066658815e-05	2.35543516664704e-05	0	9.42174066658815e-05	0	7.06630549994111e-05	0.000188434813331763	7.06630549994111e-05	9.42174066658815e-05	0	0	7.06630549994111e-05	0	0	0	0	0	0	0	0	0
Capnocytophaga	9.42174066658815e-05	7.06630549994111e-05	4.71087033329408e-05	0	0	2.35543516664704e-05	0	0	2.35543516664704e-05	0	0	0	0	0	4.71087033329408e-05	2.35543516664704e-05	2.35543516664704e-05	0	2.35543516664704e-05	7.06630549994111e-05	7.06630549994111e-05	4.71087033329408e-05	0	4.71087033329408e-05	9.42174066658815e-05	0.000117771758332352	0	0	2.35543516664704e-05	0	4.71087033329408e-05	0.000117771758332352	2.35543516664704e-05	0.000188434813331763	0	0	0	0	0	0	0	0	0	0	0	0	0	0	0
Parvimonas	0	0	2.35543516664704e-05	0	0	0	0	0	0	0	0	0	0	2.35543516664704e-05	0	0	0.000188434813331763	0	4.71087033329408e-05	0	7.06630549994111e-05	0	0	0	0	2.35543516664704e-05	0	0	0	2.35543516664704e-05	0	0	0	2.35543516664704e-05	0	0	2.35543516664704e-05	0	0	0	2.35543516664704e-05	0	4.71087033329408e-05	0	4.71087033329408e-05	0	0	0	0
Providencia	0	0	0	0	0	0	0	0	0	0	0	0	0	4.71087033329408e-05	0	0	0	0	0	0	0	0	0	0	0	0	0	0	0	0	0	0	0	0	0	0	0	0	0	0	0	0	0	0	0	0	0	0	0
Peptoniphilus	0	0	0	0	0	0	0	0	0	0	0	0	2.35543516664704e-05	2.35543516664704e-05	0	0	2.35543516664704e-05	0	0	0	0	0	0	0	0	0	0	0	2.35543516664704e-05	2.35543516664704e-05	0	0	0	0	0	2.35543516664704e-05	0	0	0	2.35543516664704e-05	0	0	0	0	2.35543516664704e-05	0	9.42174066658815e-05	0	0
Bulleidia	0	0	0	0	0	0	0	0	0	0	0	0	0	0	0	0	0	0	0	0	0	0	0	0	0	0	0	0	0	0	0	0	2.35543516664704e-05	0	0	0	0	0	0	0	0	0	0	0	0	0	0	0	0
Corynebacterium	2.35543516664704e-05	0	4.71087033329408e-05	0	0	0	0	0	2.35543516664704e-05	4.71087033329408e-05	0	0	0	0	4.71087033329408e-05	7.06630549994111e-05	4.71087033329408e-05	7.06630549994111e-05	2.35543516664704e-05	0	4.71087033329408e-05	2.35543516664704e-05	0	2.35543516664704e-05	0	0	0	0	0	2.35543516664704e-05	7.06630549994111e-05	2.35543516664704e-05	2.35543516664704e-05	9.42174066658815e-05	0	0	0	4.71087033329408e-05	0	0	0	0	0	0	0	0	0	0	0
Finegoldia	0	0	0	0	0	0	0	0	0	0	0	0	0	0	0	0	0	0	2.35543516664704e-05	0	2.35543516664704e-05	2.35543516664704e-05	0	0	0	0	0	0	0	0	0	0	0	0	0	4.71087033329408e-05	0	0	0	4.71087033329408e-05	0.000141326109998822	0	0	0	0	0	0	0	0
Bacillus	0	0	0	0	0	0	0	0	0	0	0	0	0	0	0	0	0	0	0	0	0	0	0	0	0	0	0	0	0	0	0	0	2.35543516664704e-05	0	0	0	0	0	0	0	0	0	0	0	0	0	0	0	0
Lachnoanaerobaculum	0	0	0.000188434813331763	0	0	0	0	0	0	0	0	0	0	2.35543516664704e-05	0	0	0	0	0	0	0	0	0	0	0	2.35543516664704e-05	0	0	0	0	0	0	0	0	0	0	0	0	0	0	0	0	0	0	2.35543516664704e-05	2.35543516664704e-05	0	0	0
Staphylococcus	0	0	0	0	0	0	0	0	0	0	0	0	0	2.35543516664704e-05	2.35543516664704e-05	0	0	0	0	0	0	0	0	0	0	0	0	0	0	2.35543516664704e-05	0	0	2.35543516664704e-05	0	0	0	2.35543516664704e-05	0	0	0	2.35543516664704e-05	0	2.35543516664704e-05	0	0	4.71087033329408e-05	0	0	0
Anaerofilum	0	0	0	2.35543516664704e-05	9.42174066658815e-05	0	0	2.35543516664704e-05	0	0	0	0	0	0	4.71087033329408e-05	9.42174066658815e-05	2.35543516664704e-05	0	0	7.06630549994111e-05	0	0	0.000117771758332352	0	0	0	0	0.000141326109998822	0	0	0	0	0	0	0	0	0	2.35543516664704e-05	0	0	0	0	0	0	0	0	0	0	0
Abiotrophia	0	4.71087033329408e-05	0	0	0	0	2.35543516664704e-05	0	0	0	0	4.71087033329408e-05	0	2.35543516664704e-05	0	0	0	0	2.35543516664704e-05	0	0	0	0	2.35543516664704e-05	4.71087033329408e-05	0	0	0	2.35543516664704e-05	0	0	2.35543516664704e-05	0	0	0	0	0	0	0	0	0	0	0	0	0	0	0	0	2.35543516664704e-05
Lautropia	0	0	2.35543516664704e-05	2.35543516664704e-05	0	0	2.35543516664704e-05	0	2.35543516664704e-05	2.35543516664704e-05	0	0	0	0.000141326109998822	4.71087033329408e-05	0	4.71087033329408e-05	2.35543516664704e-05	0	0	7.06630549994111e-05	0	0	0	0	4.71087033329408e-05	0	0	0	2.35543516664704e-05	0	0	0	2.35543516664704e-05	0	0	0	0	0	0	0	0	0	0	0	0	0	0	0
Macrococcus	0	0	0	0	0	0	0	0	2.35543516664704e-05	0	0	0	0	0.000306206571664115	0	0	0	0	0	0	0	0	0	0	0	0	0	0	0	0	0	0	0	0	0	0	0	0	0	2.35543516664704e-05	0	0	0	0	0.000753739253327052	0	0	0	0
Dysgonomonas	0	0	0	0	0	0	0	0	0	0	0	0	0	0	0	0	0	0	0	0	0	0	0	0	0	0	0	0	0	0	0	0	0	0	0	0	0	0	0	0	0	0	0	0	0	0	0	0	0
Mobilitalea	0	0	0	0	0	0	0	0	0	0	0	0	0	0	0	0	0	0	0	0	0	0	0	0	0	0	0	0	0	0	0	0	0	0	0	0	0	0	0	0	0	0	0	0	0	0	0	0	0
Anaerococcus	0	0	0	0	0	0	0	0	0	0	0	0	0	2.35543516664704e-05	0	0	2.35543516664704e-05	0	0	0	0	0	0	0	0	0	0	0	2.35543516664704e-05	0	0	0	0	0	0	0	0	0	0	0	0	0	0	0	0	0	0	0	0
Okibacterium	0	0	0	0	2.35543516664704e-05	0	0	0	0	0	0	0	0	0	0	0	0	0	0	0	0	0	0	0	0	0	0	0	0	0	0	0	0	0	0	0	0	0	0	0	0	0	0	0	0	0	0	0	0
Selenomonas	0	0	4.71087033329408e-05	0	0	0	0	0	0	0	0	0	0	0	0	0	0	0	2.35543516664704e-05	0	0	0	0	0	0	0	2.35543516664704e-05	0	0	0	0	0	4.71087033329408e-05	0	0	0	0	0	0	0	0	0	0	0	0	0	0	0	0
Eikenella	0	0	0.000400423978329996	0	0	0	0	0	4.71087033329408e-05	0	0	0	0	0	0	0	0	2.35543516664704e-05	0	0	0	0	0	2.35543516664704e-05	0	2.35543516664704e-05	0	0	0	0	0	0	2.35543516664704e-05	0	0	0	0	0	0	0	0	0	0	0	0	4.71087033329408e-05	0	0	0
Shuttleworthia	0	0	0	0	0	0	0	0	0	0	0	0	0	0	0	0	0	0	2.35543516664704e-05	0	0.000117771758332352	0	0	0.000117771758332352	0	0	0	0	0	0.000235543516664704	0.000211989164998233	0	0	0	0	0	0	0	0	0	0	0	0	0	0	0	0	0	0
Hydrogenoanaerobacterium	0	0	0	0	0	0	0	0	0	0	0	2.35543516664704e-05	0	0	4.71087033329408e-05	0	0	0	0	4.71087033329408e-05	0	0	2.35543516664704e-05	0	0	0	0	0	0	0	2.35543516664704e-05	0	0	0	0	0	0	2.35543516664704e-05	0	0	0	0	0	0	0	0	0	0	0
Faecalitalea	0	0	0	0	0	0	0	0	0	0	0.000164880461665293	0	0	0	0	0	0	0	0	0	0	0	0	0	0	0	0	0	0	0	0	0	0	0	0	0	0	0	0	0	0	0	0	0.000259097868331174	0	0	0	0	0
Vibrio	0	0	0	0	0	0	0	0	0	0	0	0	0	0	0	0	0	0	0	0	0	0	0	0	0	0	0	0	0	0	0	0	0	0	0	0	2.35543516664704e-05	0	0	0	0	0	0	0.000188434813331763	0	0	0	0	0
Pseudomonas	0	0	0	0	0	0	0	0	0	0	0	0	4.71087033329408e-05	0	2.35543516664704e-05	0	4.71087033329408e-05	0	0	0	0	0	0	0	2.35543516664704e-05	0	0	0	0	2.35543516664704e-05	0	0	0	0	0	0	0	2.35543516664704e-05	0	2.35543516664704e-05	0	0	0	0	0	0	0	2.35543516664704e-05	0
Scardovia	0	0	0	0	0	0	0	0	0	0	0	0	0	0	0	0	0	2.35543516664704e-05	0	2.35543516664704e-05	0	0	0	0	0	0	0	0	0	0	0	0	0	0	0	0	0	0	0	0	0	0	0	0	0	0	0	0	0
Sneathia	0	0	0	0	0	0	0	0	0	0	0	0	4.71087033329408e-05	0	7.06630549994111e-05	0	0	0	0	0	0	0	0	9.42174066658815e-05	0	9.42174066658815e-05	0	0	0	7.06630549994111e-05	0	9.42174066658815e-05	0	0	0	0	0	0	0	0	0	0	0	0	0	0	0	0	0
Acinetobacter	0	0	0	0	0	0	0	0	0	0	0	0	0	0	0	0	0	0	0	0	0	0	0	0	0	0	0	0	0	0	0	0	0	0	0	0	0	0	0	0	0	0	0	0	0.000400423978329996	0	0	0	0
Cardiobacterium	0	0	0	0	0	0	0	0	0	2.35543516664704e-05	0	0	0	0	0	4.71087033329408e-05	7.06630549994111e-05	0	0	0	0	2.35543516664704e-05	0	0	0	0	0	0	2.35543516664704e-05	0	0	0	2.35543516664704e-05	2.35543516664704e-05	0	0	0	0	0	0	0	2.35543516664704e-05	0	0	0	0	0	0	0
Aerococcus	0	0	0	0	0	0	0	0	0	0	0	0	0	0	0	2.35543516664704e-05	0	0	0	0	0	0	0	0	0	0	0	0	2.35543516664704e-05	0	0	0	0	0	0	0	0	0	0	0	0	0	0	0	0.000282652219997645	0	0	0	0
Burkholderia	0	0	0	0	0	0	0	0	0	0	0	0	0	0	0	0	0	0	0	0	0	0	0	0	0	0	2.35543516664704e-05	0	0	0	0	0	0	0	0	0	0	0	0	0	0	0	0	0	0	0	0	0	0
Ezakiella	0	0	0	0	0	0	0	0	0	2.35543516664704e-05	0	0	0	0	0	0	0	0	0	0	0	0	0	0	0	0	0	0	0	0	0	0	0	0	2.35543516664704e-05	0	0	0	0	0	0	0	0	0	0	0	0	0	0
Enterorhabdus	0	0	0	0	0	0	0	0	0	0	0	0	0	0	0	0	0	0	0	0	0	0	0	0	0	0	0	0	0	0	0	0	0	0	0	0.000376869626663526	0	0	0	0	0	0	0	0	0	0	0	0	0
Alloscardovia	0	0	0	0	0	0	0	0	0	0	0	4.71087033329408e-05	0	0	0	0	0	0	0	0	0	0	0	0	0	0	0	0	0	0	0	0	0	0	0	0	0	0	0	0	0	0	0	0	0	7.06630549994111e-05	0	0	0
Agarivorans	0	0	0	0	0	0	0	0	0	0	0	0	0	0	0	0	0	0	0	0	0	0	0	0	0	0	0	0	0	0	0	0	0	0	0	0	0	0	0	0	0	0	0	0	0	0	0	0	0
Subdoligranulum	0	0	0	0	0	0	0	0	0	0	0	0	0	0	0	0	0	0	0	7.06630549994111e-05	0	0	0	0	0	0	0	0	0	0	0	0	0	0	0	0	0	0	0	0	0	0	0	0	0	0	0	0	0
Vagococcus	0	0	0	0	0	0	0	0	0	0	0	0	0	0	0	0	0	0	0	0	0	0	0	0	0.000164880461665293	0	0	0	0	0	0	0	0	7.06630549994111e-05	0	0	0	0	0	0	0	0	0	0	2.35543516664704e-05	0	0	0	0
Mycoplasma	0	0	0	0	0	0	0	0	0	0	0	0	2.35543516664704e-05	0	0	0	2.35543516664704e-05	0	0	0	0	0	0	0	0	0	0	0	0	0	0	0	0	0	0	0	0	0	0	0	0	0	0	9.42174066658815e-05	0	0	0	0	0
Helicobacter	0	0	0	0	0	0	0	0	0	0	0	0	0	0	0	0	0	0	0	0	0	0	0	0	0	0	0	0	0	0	0	0	0	0	0	0	0	0	0	0	0	0	0	0	0	0	0	0	0
Paenibacillus	0	0	0	0	0	0	0	0	0	0	0	0	0	0	0	0	0	0.000211989164998233	0	0	0	0	0	0	0	0	0	0	0	0	0	0	0	0	0	0	0	0	0	0	0	0	0	0	0	0	0	0	0
Parcubacteria_genera_incertae_sedis	0	0	0	0	0	0	0	0	0	0	0	0	0	0	2.35543516664704e-05	0	0	4.71087033329408e-05	0	0	0	2.35543516664704e-05	0	0	0	0	0	0	0	0	0	0	0	0	0	0	0	0	0	0	0	0	0	0	0	0	0	0	0
Anaerofustis	0	0	0	0	0	0	0	0	0	0	0	0	0	0	0	9.42174066658815e-05	0	0	0	0	0	0	0	0	0	0	0	2.35543516664704e-05	0	0	0	0	0	0	0	0	0	0	0	0	0	0	0	0	0	0	0	0	0
Parascardovia	0	0	0	0	0	0	0	0	0	0	0	0	0	0	0	0	0	0	0	0	0	0	0	0	0	0	0	0	0	0	0	0	0	0	0	0	0	0	0	0	0	0	0	0	0	0	0	2.35543516664704e-05	0
Paraeggerthella	0	0	0	0	0	0	0	0	0	0	0	0	0	0	0	0	0	0	0	0	0	0	0	0	0	0	0	0	0	0	0	0	0	0	0	0	0	0	0	0	0	0	0	0	0	0	0	2.35543516664704e-05	0
Ureaplasma	0	0	0	0	0	0	0	0	0	0	2.35543516664704e-05	0	0	0	0	0	0	0	0	0	0	0	0.000141326109998822	0	0	0	0	0	0	0	0	0	0	0	0	0	0	0	0	0	0	0	0	0	0	0	0	0	0
Tessaracoccus	0	0	0	0	0	0	0	0	0	0	0	0	0	4.71087033329408e-05	0	0	0	0	0	0	0	0	0	0	0	0	0	0	2.35543516664704e-05	0	0	0	0	0	0	0	0	0	2.35543516664704e-05	0	0	0	0	0	0	0	0	0	0
Stomatobaculum	0	0	0	0	0	0	0	0	0	0	0	0	0	0	0	0	0	0	0	0	0	0	0	0	0	0	0	0	0	0	0	0	0	0	0	0	0	0	0	0	0	0	0	0	0	2.35543516664704e-05	0	0	4.71087033329408e-05
Negativicoccus	0	0	0	0	0	0	0	0	0	0	0	0	0	0	0	0	0	4.71087033329408e-05	0	0	0	0	0	0	0	0	0	0	0	0	0	0	0	0	0	0	0	0	0	0	0	0	0	0	0	0	0	0	0
Bergeyella	0	0	7.06630549994111e-05	0	0	0	0	0	0	0	0	0	0	0	0	0	0	0	0	0	0	0	0	2.35543516664704e-05	4.71087033329408e-05	0	0	0	0	0	0	0	0	0	0	0	0	0	0	0	0	0	0	0	0	0	0	0	0
Syntrophococcus	0	0	0	0	0	0	0	0	0	0	0	0	0	0	0	0	0	0	0	0	0	0	0	0	0	0	0	0	0	0	0	0	0	0	0	0	0	0	0	0	0	0	0	0	0	0	0	0	0
Anaerorhabdus	0	0	0	0	0	0	0	0	0	0	0	0	0	0	0	0	0	0	0	0	0	0	0	0	0	0	0	0	0	0	9.42174066658815e-05	0	0	0	0	0	0	0	0	0	0	0	0	0	0	0	0	0	0
Fretibacterium	0	0	0	0	0	0	0	0	0	0	0	0	0	0	0	0	0	0	0	0	0	0	0	0	0	0	0	0	0	0	0	0	0	0	0	0	0	0	0	0	0	0	0	0	0	0	0	0	0
Ottowia	0	2.35543516664704e-05	0	0	0	0	0	0	0	0	0	0	0	0	0	0	0	0	0	0	0	4.71087033329408e-05	0	0	0	0	0	0	0	0	0	0	0	0	0	0	0	0	0	0	0	0	0	0	0	0	0	0	0
Mobiluncus	0	0	0	0	0	0	0	0	0	0	0	0	0	0	0	0	0	0	0	0	0	0	0	4.71087033329408e-05	0	0	0	0	0	0	0	0	0	0	0	0	0	0	0	0	0	0	0	0	0	0	0	0	0
Cryptobacterium	0	0	0	0	0	0	0	0	0	0	0	0	0	0	0	0	0	0	0	0	0	0	0	0	0	0	0	0	0	0	0	0	0	0	0	0	0	0	0	0	0	0	0	0	0	0	0	0	0
Franconibacter	0	0	0	7.06630549994111e-05	0	0	0	0	0	0	0	0	0	0	0	0	0	0	0	0	0	0	0	0	0	0	0	0	0	0	0	0	0	0	0	0	0	0	0	0	0	0	0	0	0	0	0	0	0
Propionibacterium	0	0	0	0	0	0	0	0	0	0	2.35543516664704e-05	0	0	0	0	0	0	0	0	0	0	0	0	0	0	0	0	0	0	0	0	0	0	0	0	0	0	0	0	0	0	0	0	0	0	0	0	0	0
Geobacillus	0	4.71087033329408e-05	0	0	0	0	0	0	0	0	0	0	0	0	0	0	0	0	0	0	0	0	0	0	0	0	0	0	0	0	0	0	0	0	0	0	0	0	0	0	0	0	0	0	0	2.35543516664704e-05	0	0	0
Saccharofermentans	0	0	0	0	0	0	0	0	0	0	0	0	0	0	0	0	0	0	0	0	0	0	0	0	0	0	0	0	0	7.06630549994111e-05	2.35543516664704e-05	0	0	0	0	0	0	0	0	0	0	0	0	0	0	0	0	0	0
Pseudoramibacter	0	0	0	0	0	0	0	0	0	0	0	0	0	0	0	0	0	0	0	0	0	0	0	0	0	0	0	0	0	0	0	0	0	0	0	4.71087033329408e-05	0	0	0	0	0	0	0	0	0	0	0	0	0
Mesorhizobium	0	0	0	0	0	0	0	0	0	0	0	0	0	0	0	0	0	0	0	0	0	0	0	0	0	0	0	0	0	0	0	0	0	0	0	0	0	0	0	0	0	0	0	0	0	0	0	0	0
Phocaeicola	0	0	0	2.35543516664704e-05	0	0	0	0	0	0	0	0	0	0	0	0	0	0	0	0	0	0	0	0	0	0	0	0	0	0	0	0	0	0	0	0	0	0	0	0	0	0	0	0	0	0	0	0	0
Reyranella	0	0	0	0	4.71087033329408e-05	0	0	0	0	0	0	0	0	0	0	0	0	0	0	0	0	0	0	0	0	0	0	0	0	0	0	0	0	0	0	0	0	0	0	0	0	0	0	0	0	0	0	0	0
Arcobacter	0	0	0	0	0	0	0	0	0	0	0	0	0	0	0	0	0	0	0	0	0	0	0	0	0	0	0	0	0	0	0	0	0	0	0	0	0	0	0	0	0	0	0	0	0	0	0	0	0
Anoxybacillus	0	0	0	0	0	0	0	0	0	0	0	0	0	0	0	0	0	0	0	0	0	0	0	0	0	0	0	0	0	0	0	0	0	0	0	0	0	0	0	0	0	0	0	0	0	0	0	0	0
Methylobacterium	0	0	0	0	0	0	0	0	0	0	0	0	0	0	0	0	0	0	0	0	0	0	0	0	0	0	0	0	0	0	0	0	0	0	0	0	0	0	0	0	0	0	0	0	0	0	0	0	0
Serratia	0	0	0	0	0	0	0	0	0	0	0	0	0	0	0	0	0	0	0	0	0	0	0	0	0	0	0	0	0	0	0	0	0	0	0	0	0	0	0	0	0	0	0	0	2.35543516664704e-05	0	0	0	0
Murdochiella	0	0	0	0	0	0	0	0	0	0	0	0	0	0	0	0	0	0	0	0	0	0	0	0	0	0	0	0	0	0	0	0	0	0	0	0	0	0	0	0	0	0	0	0	0	0	0	0	0
GpXI	0	0	0	0	0	0	0	0	0	0	0	0	0	0	0	0	0	0	0	0	0	0	0	0	0	0	0	0	0	0	0	0	0	0	0	0	0	0	0	0	0	0	0	0	0	0	0	0	0
Singulisphaera	0	0	0	0	0	0	0	0	0	0	0	0	0	0	0	0	0	0	0	0	0	0	0	0	0	0	0	0	0	0	0	0	0	0	0	0	0	0	0	0	0	0	0	0	0	0	0	0	0
Moraxella	0	0	0	0	0	0	0	0	0	0	0	0	0	0	0	0	0	0	0	0	0	0	0	0	0	0	0	0	0	0	0	0	0	0	0	0	0	0	0	0	0	0	0	0	0	0	0	0	0
Bradyrhizobium	0	0	0	0	0	0	0	0	0	0	0	0	0	0	0	0	0	0	0	0	0	0	0	0	0	0	0	0	0	0	0	0	0	0	0	0	0	0	0	0	0	0	0	0	0	0	0	0	0
Jonquetella	0	0	0	0	0	0	0	0	0	0	0	0	0	0	0	0	0	0	0	0	0	0	0	0	0	0	0	0	0	0	0	0	0	0	0	0	0	0	0	0	0	0	0	0	0	0	0	0	0
Idiomarina	0	0	0	0	0	0	0	0	0	0	0	0	0	2.35543516664704e-05	0	0	0	0	0	0	0	0	0	0	0	0	0	0	0	0	0	0	0	0	0	0	0	0	0	0	0	0	0	0	0	0	0	0	0
Roseomonas	0	0	0	0	0	0	0	0	0	0	0	0	0	0	0	0	0	0	0	2.35543516664704e-05	0	0	0	0	0	0	0	0	0	0	0	0	0	0	0	0	0	0	0	0	0	0	0	0	0	0	0	0	0
Treponema	0	0	0	0	0	0	0	0	0	0	0	0	0	0	0	0	0	0	0	0	0	0	0	0	0	0	0	0	0	0	0	0	0	0	0	0	0	0	0	0	0	0	0	0	0	0	0	0	0
Sphingomonas	0	0	0	0	0	0	0	0	0	0	0	0	0	0	0	0	0	0	0	0	0	0	0	0	0	0	0	0	0	0	0	0	0	0	2.35543516664704e-05	0	0	0	0	0	0	0	0	0	0	0	0	0	0
Stenotrophomonas	0	0	0	0	0	0	0	0	0	0	0	0	0	0	0	0	0	0	0	0	0	0	0	0	0	0	0	0	0	0	0	0	0	0	0	0	0	0	0	0	0	0	0	0	0	0	0	0	0
Rhodobacter	0	0	0	0	0	2.35543516664704e-05	0	0	0	0	0	0	0	0	0	0	0	0	0	0	0	0	0	0	0	0	0	0	0	0	0	0	0	0	0	0	0	0	0	0	0	0	0	0	0	0	0	0	0
Cloacibacterium	0	0	0	0	0	2.35543516664704e-05	0	0	0	0	0	0	0	0	0	0	0	0	0	0	0	0	0	0	0	0	0	0	0	0	0	0	0	0	0	0	0	0	0	0	0	0	0	0	0	0	0	0	0
Pelospora	0	0	0	0	0	0	0	0	0	0	0	0	0	0	0	0	0	0	0	0	0	0	0	0	0	0	0	0	0	0	0	0	0	0	0	0	0	0	0	0	0	0	0	0	0	0	0	0	0
Oceanicaulis	0	0	0	0	0	0	0	0	0	0	0	0	0	0	0	0	0	0	0	0	0	0	0	0	0	0	0	0	0	0	0	0	0	0	0	0	0	0	0	0	0	0	0	2.35543516664704e-05	0	0	0	0	0
Mycobacterium	0	0	0	0	0	0	0	0	0	0	0	0	0	0	0	0	0	0	0	0	0	0	0	0	0	0	0	0	0	0	0	0	0	0	0	0	0	0	0	0	0	0	0	0	0	0	0	0	0
Chryseobacterium	0	0	0	0	0	0	0	0	0	0	0	0	0	0	0	0	0	0	0	0	0	0	0	0	0	0	0	0	0	0	0	0	0	0	0	0	0	0	0	0	0	0	0	0	0	0	0	0	0
[truncated: 136 more columns]
