# Supplementary material for: Characteristics of the gut microbiome in patients with prediabetes and type 2 diabetes
Source: PeerJ. 2021 Mar 24;9:e10952. doi: 10.7717/peerj.10952 (PMC8000457; doi:10.7717/peerj.10952)
Supplement: Supplemental Information 1 [file peerj-09-10952-s001.zip › data/group_result_1_2_3/Community_Structure/order/order.taxon.Abundance.xls]

order	1	2	3	4	5	6	7	8	9	10	11	12	13	14	15	16	17	18	19	20	21	22	23	24	25	26	27	28	29	30	31	32	33	34	35	36	37	38	39	40	41	42	43	44	45	46	47	48	49
Bacteroidales	24944	29271	12012	27585	8446	18429	22144	19582	15496	22844	16988	14079	21427	18456	27362	24257	14936	127	17795	17557	23200	16171	15219	12097	21135	24581	28060	18410	17647	20101	16271	16699	14988	20411	27651	11912	12594	20295	26692	15693	23068	20750	20163	22141	15940	17928	19454	9776	20786
Clostridiales	14144	4425	12226	9847	28711	7541	10099	16520	14039	13276	15796	22253	17425	1758	11379	11325	17451	101	16910	18074	16653	12169	20833	19776	14022	5490	7875	17596	15991	19000	17342	15109	13940	16169	9702	17996	23752	17274	10611	21424	9053	15320	12232	15656	15806	9570	11375	11597	19937
Selenomonadales	395	3370	3562	2302	505	10763	450	359	407	3743	4406	531	98	82	748	1525	122	2148	1150	614	173	8855	481	6175	1057	5984	1163	1080	3197	868	1361	717	7479	1705	2034	2310	997	556	3	2109	1599	866	3362	749	958	2594	359	7463	526
Enterobacteriales	629	2877	4858	337	38	4395	5877	77	2761	19	1250	101	795	20161	90	292	5313	24237	325	178	195	31	281	2570	395	847	3969	76	3112	48	4181	112	640	2941	553	3114	1508	59	2086	1011	2978	1813	3563	549	4506	1505	353	107	36
Bifidobacteriales	942	253	48	17	292	594	54	2689	503	349	42	3986	80	589	4	1183	1585	10	3462	579	399	879	11	53	85	2160	1	246	504	281	74	27	477	251	173	6017	109	490	2	471	683	326	826	654	1026	176	844	8236	337
Burkholderiales	972	827	350	293	6	606	2052	2723	3109	874	599	1028	2255	18	1571	523	515	2809	1217	1139	406	1022	2538	2	2269	1231	7	4075	1022	1529	1238	563	933	278	1886	0	981	1122	593	591	2613	385	913	1312	1457	373	1428	606	364
Lactobacillales	48	869	946	22	847	52	102	39	86	70	10	115	86	728	97	833	56	11630	883	638	68	2519	58	49	392	581	1144	225	134	49	143	228	2889	239	11	339	376	392	54	636	2363	985	608	1037	603	7286	140	684	103
Erysipelotrichales	158	365	297	1677	617	19	465	393	6006	1058	348	152	193	227	901	329	1977	110	642	555	1059	355	394	534	2054	154	154	380	522	198	590	1816	53	160	169	296	1534	165	150	340	46	916	160	147	1225	255	2139	1939	237
Coriobacteriales	5	98	7	93	858	25	49	46	1	41	72	13	6	8	24	819	258	3	26	304	258	42	95	11	66	746	4	303	3	232	33	71	9	165	169	416	135	86	6	9	38	98	289	35	124	207	7	99	36
Fusobacteriales	63	4	518	2	0	2	2	0	7	2	0	1	6	252	194	5	1	2	1	2	7	8	3	13	16	6	0	0	166	5	6	6	220	8	0	0	2	0	2157	0	0	0	2	1	11	23	6218	0	1
Aeromonadales	0	1	0	0	2	1	0	1	0	1	1	0	1	1	0	1	2	1232	0	5	1	2	1	0	2	1	0	1	0	0	1	6917	0	9	2	0	3	1	0	0	0	0	0	0	2	1	0	0	0
Pasteurellales	29	3	7308	185	2	0	9	9	18	21	70	1	24	8	1	6	170	7	12	1	10	73	3	1139	860	1	1	16	107	6	14	19	763	37	0	14	168	7	1	89	0	957	2	34	708	2430	4	1858	9
Verrucomicrobiales	0	0	0	5	1844	0	16	0	0	0	763	102	0	1	1	929	1	1	1	1751	2	8	549	0	10	0	0	0	0	0	1	3	0	0	0	0	178	1830	0	0	0	1	1	0	0	18	2	0	0
Rhodospirillales	0	0	0	0	2	0	974	0	0	0	1866	0	1	0	0	1	0	0	0	1	0	0	987	0	0	0	2	0	2	0	1	0	0	0	0	0	5	74	0	0	0	0	256	0	0	0	0	1	0
Desulfovibrionales	83	43	0	78	122	0	139	1	0	75	62	62	24	3	44	374	4	0	0	236	0	289	267	0	56	535	0	1	13	117	151	145	0	26	82	3	28	56	91	58	0	0	58	25	10	13	107	1	55
No_Rank	1	1	4	3	135	2	4	0	1	0	24	7	0	4	20	20	18	5	1	145	1	7	47	3	0	3	3	3	0	0	467	0	1	23	1	1	65	9	0	0	1	17	0	85	1	0	1	14	2
Anaeroplasmatales	0	0	0	0	0	0	0	1	0	0	0	0	0	0	0	0	1	0	0	501	0	0	0	0	0	0	0	0	0	0	52	0	0	0	0	0	0	0	0	0	0	0	0	0	0	0	0	0	0
Bdellovibrionales	0	0	0	0	0	0	0	0	0	0	132	0	1	0	0	1	2	0	0	1	0	0	668	0	1	0	0	0	1	0	0	0	0	1	2	0	0	0	1	0	0	0	0	0	0	0	0	0	0
Victivallales	0	1	0	0	2	0	0	0	0	50	0	0	0	0	0	0	1	0	0	69	0	0	6	0	0	106	0	1	0	0	404	0	0	0	0	1	0	20	0	0	0	0	0	0	0	0	0	0	1
Unassigned	28	12	17	6	22	20	12	11	8	18	20	5	16	93	3	12	11	2	24	95	9	5	4	12	11	7	71	22	17	2	16	1	3	5	11	19	10	10	2	7	2	10	0	10	3	12	11	19	11
Actinomycetales	3	17	5	0	4	2	3	3	3	5	1	3	8	41	12	12	5	12	2	0	3	8	0	3	4	2	0	3	2	14	5	7	7	8	6	1	4	6	2	14	6	4	0	4	18	17	9	41	11
Puniceicoccales	0	0	0	0	0	0	0	0	0	0	0	0	0	0	0	1	0	0	0	0	0	0	0	0	0	1	0	0	0	0	79	0	0	0	0	0	0	0	0	0	0	0	15	0	0	0	0	0	0
Methanobacteriales	0	0	0	0	0	0	0	0	0	6	0	12	0	0	0	0	15	0	0	0	0	0	0	0	0	0	0	0	0	0	17	1	0	0	0	0	0	0	0	0	0	0	0	0	0	0	0	0	0
Bacillales	1	9	10	3	0	0	0	0	4	0	0	4	1	19	1	0	2	13	1	0	0	3	3	0	5	2	1	17	0	2	1	2	13	3	0	0	4	2	4	2	4	2	3	0	37	37	4	8	0
Campylobacterales	0	0	118	0	0	0	0	0	2	2	0	0	2	2	0	1	1	1	0	0	1	1	1	0	3	4	0	0	1	0	1	6	37	0	0	2	0	0	0	0	0	1	0	0	3	7	0	1	3
Synergistales	1	0	0	0	0	0	4	0	0	0	4	0	1	0	0	0	0	0	0	2	0	0	0	0	0	0	0	0	12	0	4	0	0	3	2	13	0	0	0	0	1	0	2	2	0	1	0	1	0
Neisseriales	5	6	164	0	0	1	0	1	3	0	0	0	2	3	0	3	1	5	2	5	7	5	0	15	5	8	0	0	0	2	0	1	1	4	0	1	1	0	0	0	0	3	0	0	0	2	0	3	0
Elusimicrobiales	0	0	0	0	0	0	0	0	0	0	0	0	0	0	0	0	0	0	0	0	0	0	0	0	0	0	0	0	0	0	0	0	0	0	0	0	0	0	0	0	0	0	0	0	0	0	0	0	0
Flavobacteriales	4	3	5	0	0	2	0	0	1	0	0	0	0	0	2	1	1	0	1	3	3	2	0	3	6	5	0	0	1	0	2	5	1	8	0	0	0	0	0	0	0	0	0	0	0	0	0	0	0
Pseudomonadales	0	0	0	0	0	0	0	0	0	0	0	0	2	0	1	0	2	0	0	0	0	0	0	0	1	0	0	0	0	1	0	0	0	0	0	0	0	1	0	1	0	0	0	0	17	0	0	1	0
Vibrionales	0	0	0	0	0	0	0	0	0	0	0	0	0	0	0	0	0	0	0	0	0	0	0	0	0	0	0	0	0	0	0	0	0	0	0	0	1	0	0	0	0	0	0	8	0	0	0	0	0
Cardiobacteriales	0	0	0	0	0	0	0	0	0	1	0	0	0	0	0	2	3	0	0	0	0	1	0	0	0	0	0	0	1	0	0	0	1	1	0	0	0	0	0	0	0	1	0	0	0	0	0	0	0
Mycoplasmatales	0	0	0	0	0	0	0	0	0	0	1	0	1	0	0	0	1	0	0	0	0	0	6	0	0	0	0	0	0	0	0	0	0	0	0	0	0	0	0	0	0	0	0	4	0	0	0	0	0
Alteromonadales	0	0	0	0	0	0	0	0	0	0	0	0	0	1	0	0	0	0	0	0	0	0	0	0	0	0	0	0	0	0	0	0	0	0	0	0	0	0	0	0	0	0	0	0	0	0	0	0	0
Opitutales	0	0	0	0	0	0	0	0	0	0	0	0	0	0	0	0	0	0	0	0	0	0	0	0	0	0	0	0	0	0	0	0	0	0	0	0	0	0	0	0	0	0	0	0	0	0	0	0	0
Rhizobiales	0	0	0	0	0	0	0	0	0	0	0	0	0	0	0	0	0	0	0	0	0	0	0	0	0	0	0	0	0	0	0	0	0	0	0	0	0	0	0	0	0	0	0	0	0	0	0	0	0
Rhodobacterales	0	0	0	0	0	1	0	0	0	0	0	0	0	0	0	0	0	0	0	0	0	0	0	0	0	0	0	0	0	0	0	0	0	0	0	0	0	0	0	0	0	0	0	1	0	0	0	0	0
Planctomycetales	0	0	0	0	0	0	0	0	0	0	0	0	0	0	0	0	0	0	0	0	0	0	0	0	0	0	0	0	0	0	0	0	0	0	0	0	0	0	0	0	0	0	0	0	0	0	0	0	0
Spirochaetales	0	0	0	0	0	0	0	0	0	0	0	0	0	0	0	0	0	0	0	0	0	0	0	0	0	0	0	0	0	0	0	0	0	0	0	0	0	0	0	0	0	0	0	0	0	0	0	0	0
Sphingomonadales	0	0	0	0	0	0	0	0	0	0	0	0	0	0	0	0	0	0	0	0	0	0	0	0	0	0	0	0	0	0	0	0	0	0	1	0	0	0	0	0	0	0	0	0	0	0	0	0	0
Xanthomonadales	0	0	0	0	0	0	0	0	0	0	0	0	0	0	0	0	0	0	0	0	0	0	0	0	0	0	0	0	0	0	0	0	0	0	0	0	0	0	0	0	0	0	0	0	0	0	0	0	0
Anaerolineales	0	0	0	0	0	0	0	0	0	0	0	0	0	0	0	0	0	0	0	0	0	0	0	0	0	0	0	0	0	0	0	0	0	0	0	0	0	0	0	0	0	0	0	0	0	0	0	0	0
Caulobacterales	0	0	0	0	0	0	0	0	0	0	0	0	0	0	0	0	0	0	0	0	0	0	0	0	0	0	0	0	0	0	0	0	0	0	0	0	0	0	0	0	0	0	0	1	0	0	0	0	0
All	42455	42455	42455	42455	42455	42455	42455	42455	42455	42455	42455	42455	42455	42455	42455	42455	42455	42455	42455	42455	42455	42455	42455	42455	42455	42455	42455	42455	42455	42455	42455	42455	42455	42455	42455	42455	42455	42455	42455	42455	42455	42455	42455	42455	42455	42455	42455	42455	42455
[truncated: 135 more columns]
