# Supplementary material for: Characteristics of the gut microbiome in patients with prediabetes and type 2 diabetes
Source: PeerJ. 2021 Mar 24;9:e10952. doi: 10.7717/peerj.10952 (PMC8000457; doi:10.7717/peerj.10952)
Supplement: Supplemental Information 1 [file peerj-09-10952-s001.zip › data/group_result_1_2_3/Community_Structure/order/order.taxon.RelativeAbundance.xls]

order	1	2	3	4	5	6	7	8	9	10	11	12	13	14	15	16	17	18	19	20	21	22	23	24	25	26	27	28	29	30	31	32	33	34	35	36	37	38	39	40	41	42	43	44	45	46	47	48	49
Bacteroidales	0.587539747968437	0.689459427629254	0.282934872217642	0.649746790719585	0.198940054175009	0.434083146861383	0.52158756330232	0.461241314332823	0.364998233423625	0.538075609468849	0.400141326109999	0.331621717112236	0.504699093157461	0.434719114356377	0.644494170297963	0.571357908373572	0.351807796490402	0.00299140266164174	0.41914968790484	0.41354375220822	0.546460958662113	0.380897420798493	0.358473678012013	0.284936992109292	0.497821222470851	0.578989518313508	0.660935107761159	0.43363561417972	0.415663643858203	0.473466022847721	0.38325285596514	0.393334118478389	0.353032622777058	0.480767871864327	0.651301377929572	0.280579437050995	0.296643504887528	0.478035567071016	0.628712754681427	0.36963844070192	0.543351784242139	0.48875279707926	0.474926392651042	0.521516900247321	0.375456365563538	0.422282416676481	0.458226357319515	0.230267341891414	0.489600753739253
Clostridiales	0.333152749970557	0.104228006124131	0.287975503474267	0.231939700859734	0.676268990696031	0.177623365916853	0.237875397479684	0.389117889530091	0.330679543045578	0.312707572724061	0.372064538923566	0.524154987633965	0.410434577788246	0.0414085502296549	0.268024967612766	0.266753032622777	0.411046990931575	0.00237898951831351	0.398304086680014	0.425721352019786	0.392250618301731	0.286632905429278	0.490707808267577	0.465810858556118	0.330279119067248	0.129313390648922	0.185490519373454	0.414462371923213	0.376657637498528	0.447532681662937	0.408479566599929	0.355882699328701	0.328347662230597	0.38085031209516	0.228524319868096	0.423884112589801	0.559462960782005	0.406877870686609	0.249935225532917	0.504628430102461	0.213237545636556	0.360852667530326	0.288116829584266	0.36876692969026	0.372300082440231	0.225415145448122	0.267930750206101	0.273159816276057	0.46960310917442
Selenomonadales	0.0093039689082558	0.0793781651160052	0.0839006006359675	0.0542221175362148	0.0118949475915675	0.253515486986221	0.0105994582499117	0.00845601224826287	0.00958662112825344	0.0881639382875986	0.103780473442468	0.0125073607348958	0.0023083264633141	0.00193145683665057	0.0176186550465198	0.0359203862913673	0.00287363090330939	0.0505947473795784	0.0270875044164409	0.0144623719232128	0.00407490283829938	0.208573784006595	0.0113296431515723	0.145448121540455	0.0248969497114592	0.140949240372159	0.0273937109881051	0.025438699799788	0.0753032622777058	0.0204451772464963	0.0320574726180662	0.0168884701448593	0.176162996113532	0.040160169591332	0.0479095512896008	0.0544105523495466	0.023483688611471	0.0130962195265575	7.06630549994111e-05	0.049676127664586	0.0376634083146861	0.0203980685431633	0.0791897303026734	0.0176422093981863	0.0225650688964786	0.0610999882228242	0.00845601224826287	0.175786126486868	0.0123895889765634
Enterobacteriales	0.0148156871982099	0.0677658697444353	0.114427040395713	0.00793781651160052	0.000895065363325874	0.103521375574137	0.138428924743846	0.00181368507831822	0.0650335649511247	0.000447532681662937	0.029442939583088	0.00237898951831351	0.018725709574844	0.474879283947709	0.00211989164998233	0.00687787068660935	0.125144270403957	0.570886821340243	0.00765516429160287	0.00419267459663173	0.00459309857496172	0.000730184901660582	0.00661877281827818	0.0605346837828289	0.0093039689082558	0.0199505358615004	0.0934872217642209	0.00179013072665175	0.0733011423860558	0.00113060887999058	0.0984807443175127	0.00263808738664468	0.015074785066541	0.0692733482510894	0.0130255564715581	0.0733482510893888	0.0355199623130373	0.00138970674832175	0.0491343775762572	0.0238134495348016	0.0701448592627488	0.0427040395713108	0.083924154987634	0.0129313390648922	0.106135908609116	0.0354492992580379	0.00831468613826404	0.00252031562831233	0.000847956659992934
Bifidobacteriales	0.0221881992698151	0.00595925097161701	0.00113060887999058	0.000400423978329996	0.00687787068660935	0.0139912848898834	0.0012719349899894	0.0633376516311389	0.0118478388882346	0.00822046873159816	0.000989282769991756	0.0938876457425509	0.00188434813331763	0.0138735131315511	9.42174066658815e-05	0.0278647980214345	0.0373336473913555	0.000235543516664704	0.0815451654693205	0.0136379696148863	0.00939818631492168	0.0207042751148275	0.000259097868331174	0.00124838063832293	0.00200211989164998	0.050877399599576	2.35543516664704e-05	0.00579437050995171	0.0118713932399011	0.00661877281827818	0.00174302202331881	0.0006359674949947	0.0112354257449064	0.00591214226828407	0.00407490283829938	0.141726533977152	0.00256742433164527	0.0115416323165705	4.71087033329408e-05	0.0110940996349075	0.0160876221881993	0.00767871864326934	0.0194558944765045	0.0154045459898716	0.0241667648097986	0.00414556589329879	0.019879872806501	0.19399364032505	0.00793781651160052
Burkholderiales	0.0228948298198092	0.019479448828171	0.00824402308326463	0.00690142503827582	0.000141326109998822	0.0142739371098811	0.0483335296195972	0.0641384995877988	0.0732304793310564	0.0205865033564951	0.0141090566482158	0.0242138735131316	0.0531150630078907	0.000423978329996467	0.037003886468025	0.012318925921564	0.0121304911082322	0.0661641738311153	0.0286656459780945	0.0268284065481098	0.00956306677658697	0.0240725474031327	0.0597809445295018	4.71087033329408e-05	0.0534448239312213	0.028995406901425	0.000164880461665293	0.0959839830408668	0.0240725474031327	0.0360146036980332	0.0291602873630903	0.0132610999882228	0.0219762101048169	0.00654810976327877	0.0444235072429631	0	0.0231068189848074	0.0264279825697798	0.0139677305382169	0.013920621834884	0.0615475209044871	0.0090684253915911	0.0215051230714875	0.0309033093864091	0.0343186903780473	0.00878577317159345	0.0336356141797197	0.0142739371098811	0.00857378400659522
Lactobacillales	0.00113060887999058	0.0204687315981628	0.022282416676481	0.000518195736662348	0.0199505358615004	0.00122482628665646	0.00240254386997998	0.000918619714992345	0.00202567424331645	0.00164880461665293	0.000235543516664704	0.00270875044164409	0.00202567424331645	0.0171475680131904	0.00228477211164763	0.0196207749381698	0.00131904369332234	0.273937109881051	0.0207984925214933	0.0150276763632081	0.00160169591331999	0.0593334118478389	0.00136615239665528	0.00115416323165705	0.00923330585325639	0.0136850783182193	0.0269461783064421	0.00529972912495584	0.00315628312330703	0.00115416323165705	0.00336827228830526	0.00537039217995525	0.0680485219644329	0.00562949004828642	0.000259097868331174	0.00798492521493346	0.00885643622659286	0.00923330585325639	0.0012719349899894	0.0149805676598752	0.0556589329878695	0.0232010363914733	0.014321045813214	0.0244258626781298	0.0142032740548816	0.171617006241903	0.00329760923330585	0.0161111765398657	0.00242609822164645
Erysipelotrichales	0.00372158756330232	0.00859733835826169	0.0069956424449417	0.0395006477446708	0.0145330349782122	0.000447532681662937	0.0109527735249087	0.00925686020492286	0.141467436108821	0.0249205040631257	0.00819691437993169	0.0035802614533035	0.00454598987162878	0.00534683782828878	0.0212224708514898	0.00774938169826875	0.0465669532446119	0.00259097868331174	0.015121893769874	0.0130726651748911	0.0249440584147921	0.00836179484159699	0.00928041455658933	0.0125780237898952	0.0483806383229302	0.00362737015663644	0.00362737015663644	0.00895065363325875	0.0122953715698975	0.00466376162996114	0.0138970674832175	0.0427747026263102	0.00124838063832293	0.00376869626663526	0.00398068543163349	0.00697208809327523	0.0361323754563656	0.00388646802496761	0.00353315274997056	0.00800847956659993	0.00108350017665764	0.0215757861264869	0.00376869626663526	0.00346248969497115	0.0288540807914262	0.00600635967494995	0.0503827582145801	0.0456718878812861	0.00558238134495348
Coriobacteriales	0.000117771758332352	0.0023083264633141	0.000164880461665293	0.00219055470498175	0.0202096337298316	0.00058885879166176	0.00115416323165705	0.00108350017665764	2.35543516664704e-05	0.000965728418325286	0.00169591331998587	0.000306206571664115	0.000141326109998822	0.000188434813331763	0.000565304439995289	0.0192910140148392	0.00607702272994936	7.06630549994111e-05	0.00061241314332823	0.007160522906607	0.00607702272994936	0.000989282769991756	0.00223766340831469	0.000259097868331174	0.00155458720998705	0.0175715463431869	9.42174066658815e-05	0.00713696855494053	7.06630549994111e-05	0.00546460958662113	0.000777293604993523	0.0016723589683194	0.000211989164998233	0.00388646802496761	0.00398068543163349	0.00979861029325168	0.0031798374749735	0.00202567424331645	0.000141326109998822	0.000211989164998233	0.000895065363325874	0.0023083264633141	0.00680720763160994	0.000824402308326463	0.00292073960664233	0.00487575079495937	0.000164880461665293	0.00233188081498057	0.000847956659992934
Fusobacteriales	0.00148392415498763	9.42174066658815e-05	0.0122011541632317	4.71087033329408e-05	0	4.71087033329408e-05	4.71087033329408e-05	0	0.000164880461665293	4.71087033329408e-05	0	2.35543516664704e-05	0.000141326109998822	0.00593569661995054	0.00456954422329525	0.000117771758332352	2.35543516664704e-05	4.71087033329408e-05	2.35543516664704e-05	4.71087033329408e-05	0.000164880461665293	0.000188434813331763	7.06630549994111e-05	0.000306206571664115	0.000376869626663526	0.000141326109998822	0	0	0.00391002237663408	0.000117771758332352	0.000141326109998822	0.000141326109998822	0.00518195736662348	0.000188434813331763	0	0	4.71087033329408e-05	0	0.0508067365445766	0	0	0	4.71087033329408e-05	2.35543516664704e-05	0.000259097868331174	0.000541750088328819	0.146460958662113	0	2.35543516664704e-05
Aeromonadales	0	2.35543516664704e-05	0	0	4.71087033329408e-05	2.35543516664704e-05	0	2.35543516664704e-05	0	2.35543516664704e-05	2.35543516664704e-05	0	2.35543516664704e-05	2.35543516664704e-05	0	2.35543516664704e-05	4.71087033329408e-05	0.0290189612530915	0	0.000117771758332352	2.35543516664704e-05	4.71087033329408e-05	2.35543516664704e-05	0	4.71087033329408e-05	2.35543516664704e-05	0	2.35543516664704e-05	0	0	2.35543516664704e-05	0.162925450476976	0	0.000211989164998233	4.71087033329408e-05	0	7.06630549994111e-05	2.35543516664704e-05	0	0	0	0	0	0	4.71087033329408e-05	2.35543516664704e-05	0	0	0
Pasteurellales	0.000683076198327641	7.06630549994111e-05	0.172135201978566	0.00435755505829702	4.71087033329408e-05	0	0.000211989164998233	0.000211989164998233	0.000423978329996467	0.000494641384995878	0.00164880461665293	2.35543516664704e-05	0.000565304439995289	0.000188434813331763	2.35543516664704e-05	0.000141326109998822	0.00400423978329996	0.000164880461665293	0.000282652219997645	2.35543516664704e-05	0.000235543516664704	0.00171946767165234	7.06630549994111e-05	0.0268284065481098	0.0202567424331645	2.35543516664704e-05	2.35543516664704e-05	0.000376869626663526	0.00252031562831233	0.000141326109998822	0.000329760923330585	0.000447532681662937	0.0179719703215169	0.000871511011659404	0	0.000329760923330585	0.00395713107996702	0.000164880461665293	2.35543516664704e-05	0.00209633729831586	0	0.0225415145448122	4.71087033329408e-05	0.000800847956659993	0.016676480979861	0.057237074549523	9.42174066658815e-05	0.043763985396302	0.000211989164998233
Verrucomicrobiales	0	0	0	0.000117771758332352	0.0434342244729714	0	0.000376869626663526	0	0	0	0.0179719703215169	0.00240254386997998	0	2.35543516664704e-05	2.35543516664704e-05	0.021881992698151	2.35543516664704e-05	2.35543516664704e-05	2.35543516664704e-05	0.0412436697679896	4.71087033329408e-05	0.000188434813331763	0.0129313390648922	0	0.000235543516664704	0	0	0	0	0	2.35543516664704e-05	7.06630549994111e-05	0	0	0	0	0.00419267459663173	0.0431044635496408	0	0	0	2.35543516664704e-05	2.35543516664704e-05	0	0	0.000423978329996467	4.71087033329408e-05	0	0
Rhodospirillales	0	0	0	0	4.71087033329408e-05	0	0.0229419385231421	0	0	0	0.0439524202096337	0	2.35543516664704e-05	0	0	2.35543516664704e-05	0	0	0	2.35543516664704e-05	0	0	0.0232481450948063	0	0	0	4.71087033329408e-05	0	4.71087033329408e-05	0	2.35543516664704e-05	0	0	0	0	0	0.000117771758332352	0.00174302202331881	0	0	0	0	0.00602991402661642	0	0	0	0	2.35543516664704e-05	0
Desulfovibrionales	0.00195501118831704	0.00101283712165823	0	0.00183723942998469	0.00287363090330939	0	0.00327405488163938	2.35543516664704e-05	0	0.00176657637498528	0.00146036980332116	0.00146036980332116	0.000565304439995289	7.06630549994111e-05	0.0010363914733247	0.00880932752325992	9.42174066658815e-05	0	0	0.00555882699328701	0	0.00680720763160994	0.00628901189494759	0	0.00131904369332234	0.0126015781415617	0	2.35543516664704e-05	0.000306206571664115	0.00275585914497703	0.00355670710163703	0.00341538099163821	0	0.00061241314332823	0.00193145683665057	7.06630549994111e-05	0.000659521846661171	0.00131904369332234	0.0021434460016488	0.00136615239665528	0	0	0.00136615239665528	0.00058885879166176	0.000235543516664704	0.000306206571664115	0.00252031562831233	2.35543516664704e-05	0.00129548934165587
No_Rank	2.35543516664704e-05	2.35543516664704e-05	9.42174066658815e-05	7.06630549994111e-05	0.0031798374749735	4.71087033329408e-05	9.42174066658815e-05	0	2.35543516664704e-05	0	0.000565304439995289	0.000164880461665293	0	9.42174066658815e-05	0.000471087033329408	0.000471087033329408	0.000423978329996467	0.000117771758332352	2.35543516664704e-05	0.00341538099163821	2.35543516664704e-05	0.000164880461665293	0.00110705452832411	7.06630549994111e-05	0	7.06630549994111e-05	7.06630549994111e-05	7.06630549994111e-05	0	0	0.0109998822282417	0	2.35543516664704e-05	0.000541750088328819	2.35543516664704e-05	2.35543516664704e-05	0.00153103285832057	0.000211989164998233	0	0	2.35543516664704e-05	0.000400423978329996	0	0.00200211989164998	2.35543516664704e-05	0	2.35543516664704e-05	0.000329760923330585	4.71087033329408e-05
Anaeroplasmatales	0	0	0	0	0	0	0	2.35543516664704e-05	0	0	0	0	0	0	0	0	2.35543516664704e-05	0	0	0.0118007301849017	0	0	0	0	0	0	0	0	0	0	0.00122482628665646	0	0	0	0	0	0	0	0	0	0	0	0	0	0	0	0	0	0
Bdellovibrionales	0	0	0	0	0	0	0	0	0	0	0.00310917441997409	0	2.35543516664704e-05	0	0	2.35543516664704e-05	4.71087033329408e-05	0	0	2.35543516664704e-05	0	0	0.0157343069132022	0	2.35543516664704e-05	0	0	0	2.35543516664704e-05	0	0	0	0	2.35543516664704e-05	4.71087033329408e-05	0	0	0	2.35543516664704e-05	0	0	0	0	0	0	0	0	0	0
Victivallales	0	2.35543516664704e-05	0	0	4.71087033329408e-05	0	0	0	0	0.00117771758332352	0	0	0	0	0	0	2.35543516664704e-05	0	0	0.00162525026498646	0	0	0.000141326109998822	0	0	0.00249676127664586	0	2.35543516664704e-05	0	0	0.00951595807325403	0	0	0	0	2.35543516664704e-05	0	0.000471087033329408	0	0	0	0	0	0	0	0	0	0	2.35543516664704e-05
Unassigned	0.000659521846661171	0.000282652219997645	0.000400423978329996	0.000141326109998822	0.000518195736662348	0.000471087033329408	0.000282652219997645	0.000259097868331174	0.000188434813331763	0.000423978329996467	0.000471087033329408	0.000117771758332352	0.000376869626663526	0.00219055470498175	7.06630549994111e-05	0.000282652219997645	0.000259097868331174	4.71087033329408e-05	0.000565304439995289	0.00223766340831469	0.000211989164998233	0.000117771758332352	9.42174066658815e-05	0.000282652219997645	0.000259097868331174	0.000164880461665293	0.0016723589683194	0.000518195736662348	0.000400423978329996	4.71087033329408e-05	0.000376869626663526	2.35543516664704e-05	7.06630549994111e-05	0.000117771758332352	0.000259097868331174	0.000447532681662937	0.000235543516664704	0.000235543516664704	4.71087033329408e-05	0.000164880461665293	4.71087033329408e-05	0.000235543516664704	0	0.000235543516664704	7.06630549994111e-05	0.000282652219997645	0.000259097868331174	0.000447532681662937	0.000259097868331174
Actinomycetales	7.06630549994111e-05	0.000400423978329996	0.000117771758332352	0	9.42174066658815e-05	4.71087033329408e-05	7.06630549994111e-05	7.06630549994111e-05	7.06630549994111e-05	0.000117771758332352	2.35543516664704e-05	7.06630549994111e-05	0.000188434813331763	0.000965728418325286	0.000282652219997645	0.000282652219997645	0.000117771758332352	0.000282652219997645	4.71087033329408e-05	0	7.06630549994111e-05	0.000188434813331763	0	7.06630549994111e-05	9.42174066658815e-05	4.71087033329408e-05	0	7.06630549994111e-05	4.71087033329408e-05	0.000329760923330585	0.000117771758332352	0.000164880461665293	0.000164880461665293	0.000188434813331763	0.000141326109998822	2.35543516664704e-05	9.42174066658815e-05	0.000141326109998822	4.71087033329408e-05	0.000329760923330585	0.000141326109998822	9.42174066658815e-05	0	9.42174066658815e-05	0.000423978329996467	0.000400423978329996	0.000211989164998233	0.000965728418325286	0.000259097868331174
Puniceicoccales	0	0	0	0	0	0	0	0	0	0	0	0	0	0	0	2.35543516664704e-05	0	0	0	0	0	0	0	0	0	2.35543516664704e-05	0	0	0	0	0.00186079378165116	0	0	0	0	0	0	0	0	0	0	0	0.000353315274997056	0	0	0	0	0	0
Methanobacteriales	0	0	0	0	0	0	0	0	0	0.000141326109998822	0	0.000282652219997645	0	0	0	0	0.000353315274997056	0	0	0	0	0	0	0	0	0	0	0	0	0	0.000400423978329996	2.35543516664704e-05	0	0	0	0	0	0	0	0	0	0	0	0	0	0	0	0	0
Bacillales	2.35543516664704e-05	0.000211989164998233	0.000235543516664704	7.06630549994111e-05	0	0	0	0	9.42174066658815e-05	0	0	9.42174066658815e-05	2.35543516664704e-05	0.000447532681662937	2.35543516664704e-05	0	4.71087033329408e-05	0.000306206571664115	2.35543516664704e-05	0	0	7.06630549994111e-05	7.06630549994111e-05	0	0.000117771758332352	4.71087033329408e-05	2.35543516664704e-05	0.000400423978329996	0	4.71087033329408e-05	2.35543516664704e-05	4.71087033329408e-05	0.000306206571664115	7.06630549994111e-05	0	0	9.42174066658815e-05	4.71087033329408e-05	9.42174066658815e-05	4.71087033329408e-05	9.42174066658815e-05	4.71087033329408e-05	7.06630549994111e-05	0	0.000871511011659404	0.000871511011659404	9.42174066658815e-05	0.000188434813331763	0
Campylobacterales	0	0	0.00277941349664351	0	0	0	0	0	4.71087033329408e-05	4.71087033329408e-05	0	0	4.71087033329408e-05	4.71087033329408e-05	0	2.35543516664704e-05	2.35543516664704e-05	2.35543516664704e-05	0	0	2.35543516664704e-05	2.35543516664704e-05	2.35543516664704e-05	0	7.06630549994111e-05	9.42174066658815e-05	0	0	2.35543516664704e-05	0	2.35543516664704e-05	0.000141326109998822	0.000871511011659404	0	0	4.71087033329408e-05	0	0	0	0	0	2.35543516664704e-05	0	0	7.06630549994111e-05	0.000164880461665293	0	2.35543516664704e-05	7.06630549994111e-05
Synergistales	2.35543516664704e-05	0	0	0	0	0	9.42174066658815e-05	0	0	0	9.42174066658815e-05	0	2.35543516664704e-05	0	0	0	0	0	0	4.71087033329408e-05	0	0	0	0	0	0	0	0	0.000282652219997645	0	9.42174066658815e-05	0	0	7.06630549994111e-05	4.71087033329408e-05	0.000306206571664115	0	0	0	0	2.35543516664704e-05	0	4.71087033329408e-05	4.71087033329408e-05	0	2.35543516664704e-05	0	2.35543516664704e-05	0
Neisseriales	0.000117771758332352	0.000141326109998822	0.00386291367330114	0	0	2.35543516664704e-05	0	2.35543516664704e-05	7.06630549994111e-05	0	0	0	4.71087033329408e-05	7.06630549994111e-05	0	7.06630549994111e-05	2.35543516664704e-05	0.000117771758332352	4.71087033329408e-05	0.000117771758332352	0.000164880461665293	0.000117771758332352	0	0.000353315274997056	0.000117771758332352	0.000188434813331763	0	0	0	4.71087033329408e-05	0	2.35543516664704e-05	2.35543516664704e-05	9.42174066658815e-05	0	2.35543516664704e-05	2.35543516664704e-05	0	0	0	0	7.06630549994111e-05	0	0	0	4.71087033329408e-05	0	7.06630549994111e-05	0
Elusimicrobiales	0	0	0	0	0	0	0	0	0	0	0	0	0	0	0	0	0	0	0	0	0	0	0	0	0	0	0	0	0	0	0	0	0	0	0	0	0	0	0	0	0	0	0	0	0	0	0	0	0
Flavobacteriales	9.42174066658815e-05	7.06630549994111e-05	0.000117771758332352	0	0	4.71087033329408e-05	0	0	2.35543516664704e-05	0	0	0	0	0	4.71087033329408e-05	2.35543516664704e-05	2.35543516664704e-05	0	2.35543516664704e-05	7.06630549994111e-05	7.06630549994111e-05	4.71087033329408e-05	0	7.06630549994111e-05	0.000141326109998822	0.000117771758332352	0	0	2.35543516664704e-05	0	4.71087033329408e-05	0.000117771758332352	2.35543516664704e-05	0.000188434813331763	0	0	0	0	0	0	0	0	0	0	0	0	0	0	0
Pseudomonadales	0	0	0	0	0	0	0	0	0	0	0	0	4.71087033329408e-05	0	2.35543516664704e-05	0	4.71087033329408e-05	0	0	0	0	0	0	0	2.35543516664704e-05	0	0	0	0	2.35543516664704e-05	0	0	0	0	0	0	0	2.35543516664704e-05	0	2.35543516664704e-05	0	0	0	0	0.000400423978329996	0	0	2.35543516664704e-05	0
Vibrionales	0	0	0	0	0	0	0	0	0	0	0	0	0	0	0	0	0	0	0	0	0	0	0	0	0	0	0	0	0	0	0	0	0	0	0	0	2.35543516664704e-05	0	0	0	0	0	0	0.000188434813331763	0	0	0	0	0
Cardiobacteriales	0	0	0	0	0	0	0	0	0	2.35543516664704e-05	0	0	0	0	0	4.71087033329408e-05	7.06630549994111e-05	0	0	0	0	2.35543516664704e-05	0	0	0	0	0	0	2.35543516664704e-05	0	0	0	2.35543516664704e-05	2.35543516664704e-05	0	0	0	0	0	0	0	2.35543516664704e-05	0	0	0	0	0	0	0
Mycoplasmatales	0	0	0	0	0	0	0	0	0	0	2.35543516664704e-05	0	2.35543516664704e-05	0	0	0	2.35543516664704e-05	0	0	0	0	0	0.000141326109998822	0	0	0	0	0	0	0	0	0	0	0	0	0	0	0	0	0	0	0	0	9.42174066658815e-05	0	0	0	0	0
Alteromonadales	0	0	0	0	0	0	0	0	0	0	0	0	0	2.35543516664704e-05	0	0	0	0	0	0	0	0	0	0	0	0	0	0	0	0	0	0	0	0	0	0	0	0	0	0	0	0	0	0	0	0	0	0	0
Opitutales	0	0	0	0	0	0	0	0	0	0	0	0	0	0	0	0	0	0	0	0	0	0	0	0	0	0	0	0	0	0	0	0	0	0	0	0	0	0	0	0	0	0	0	0	0	0	0	0	0
Rhizobiales	0	0	0	0	0	0	0	0	0	0	0	0	0	0	0	0	0	0	0	0	0	0	0	0	0	0	0	0	0	0	0	0	0	0	0	0	0	0	0	0	0	0	0	0	0	0	0	0	0
Rhodobacterales	0	0	0	0	0	2.35543516664704e-05	0	0	0	0	0	0	0	0	0	0	0	0	0	0	0	0	0	0	0	0	0	0	0	0	0	0	0	0	0	0	0	0	0	0	0	0	0	2.35543516664704e-05	0	0	0	0	0
Planctomycetales	0	0	0	0	0	0	0	0	0	0	0	0	0	0	0	0	0	0	0	0	0	0	0	0	0	0	0	0	0	0	0	0	0	0	0	0	0	0	0	0	0	0	0	0	0	0	0	0	0
Spirochaetales	0	0	0	0	0	0	0	0	0	0	0	0	0	0	0	0	0	0	0	0	0	0	0	0	0	0	0	0	0	0	0	0	0	0	0	0	0	0	0	0	0	0	0	0	0	0	0	0	0
Sphingomonadales	0	0	0	0	0	0	0	0	0	0	0	0	0	0	0	0	0	0	0	0	0	0	0	0	0	0	0	0	0	0	0	0	0	0	2.35543516664704e-05	0	0	0	0	0	0	0	0	0	0	0	0	0	0
Xanthomonadales	0	0	0	0	0	0	0	0	0	0	0	0	0	0	0	0	0	0	0	0	0	0	0	0	0	0	0	0	0	0	0	0	0	0	0	0	0	0	0	0	0	0	0	0	0	0	0	0	0
Anaerolineales	0	0	0	0	0	0	0	0	0	0	0	0	0	0	0	0	0	0	0	0	0	0	0	0	0	0	0	0	0	0	0	0	0	0	0	0	0	0	0	0	0	0	0	0	0	0	0	0	0
Caulobacterales	0	0	0	0	0	0	0	0	0	0	0	0	0	0	0	0	0	0	0	0	0	0	0	0	0	0	0	0	0	0	0	0	0	0	0	0	0	0	0	0	0	0	0	2.35543516664704e-05	0	0	0	0	0
[truncated: 134 more columns]
