# Supplementary material for: Characteristics of the gut microbiome in patients with prediabetes and type 2 diabetes
Source: PeerJ. 2021 Mar 24;9:e10952. doi: 10.7717/peerj.10952 (PMC8000457; doi:10.7717/peerj.10952)
Supplement: Supplemental Information 1 [file peerj-09-10952-s001.zip › data/group_result_1_2_3/Community_Structure/phylum/phylum.taxon.Abundance.xls]

phylum	1	2	3	4	5	6	7	8	9	10	11	12	13	14	15	16	17	18	19	20	21	22	23	24	25	26	27	28	29	30	31	32	33	34	35	36	37	38	39	40	41	42	43	44	45	46	47	48	49
Bacteroidetes	24948	29274	12017	27585	8446	18431	22144	19582	15497	22844	16988	14079	21427	18456	27364	24258	14938	127	17797	17619	23203	16173	15219	12100	21141	24586	28060	18410	17648	20101	16273	16704	14989	20419	27651	11912	12594	20295	26692	15693	23068	20750	20163	22141	15940	17928	19454	9776	20786
Firmicutes	14746	9039	17041	13856	30821	18377	11120	17311	20549	18154	20589	23063	17803	2814	13144	14038	19625	14003	19586	20048	17955	23904	21817	26537	17532	12213	10337	19299	19849	20118	19916	17872	24374	18298	11918	20941	26728	18399	10822	24511	13066	18107	16365	17676	18629	19743	14017	21707	20803
Proteobacteria	1718	3757	12798	893	172	5008	9054	2812	5893	993	3980	1192	3107	20198	1707	1204	6013	28291	1556	1566	620	1424	4746	3726	3592	2627	3979	4169	4259	1703	5587	7763	2375	3297	2526	3134	2695	1320	2773	1750	5591	3160	4792	1930	6703	4331	1892	2578	467
Actinobacteria	950	368	60	110	1154	621	106	2738	507	395	115	4002	94	638	40	2014	1848	25	3490	883	660	929	106	67	155	2908	5	552	509	527	112	105	493	424	348	6434	248	582	10	494	727	428	1115	693	1168	400	860	8376	384
Fusobacteria	63	4	518	2	0	2	2	0	7	2	0	1	6	252	194	5	1	2	1	2	7	8	3	13	16	6	0	0	166	5	6	6	220	8	0	0	2	0	2157	0	0	0	2	1	11	23	6218	0	1
Verrucomicrobia	0	0	0	5	1844	0	16	0	0	0	763	102	0	1	1	930	1	1	1	1751	2	8	549	0	10	1	0	0	0	0	80	3	0	0	0	0	178	1830	0	0	0	1	16	0	0	18	2	0	0
Tenericutes	0	0	0	0	0	0	0	1	0	0	1	0	1	0	0	0	2	0	0	501	0	0	6	0	0	0	0	0	0	0	52	0	0	0	0	0	0	0	0	0	0	0	0	4	0	0	0	0	0
Lentisphaerae	0	1	0	0	2	0	0	0	0	50	0	0	0	0	0	0	1	0	0	69	0	0	6	0	0	106	0	1	0	0	404	0	0	0	0	1	0	20	0	0	0	0	0	0	0	0	0	0	1
Cyanobacteria/Chloroplast	1	1	1	0	2	0	0	0	0	0	0	0	0	3	0	0	0	0	0	0	1	1	0	3	0	0	0	2	0	0	0	0	1	0	1	1	0	0	0	0	0	0	0	2	0	0	0	0	0
Unassigned	28	11	17	4	14	16	9	11	1	11	15	4	16	92	3	6	10	2	24	11	7	2	3	9	9	5	71	21	12	1	3	1	3	5	9	19	9	9	1	7	2	9	0	6	3	11	11	4	11
Euryarchaeota	0	0	0	0	0	0	0	0	0	6	0	12	0	0	0	0	15	0	0	0	0	0	0	0	0	0	0	0	0	0	17	1	0	0	0	0	0	0	0	0	0	0	0	0	0	0	0	0	0
Synergistetes	1	0	0	0	0	0	4	0	0	0	4	0	1	0	0	0	0	0	0	2	0	0	0	0	0	0	0	0	12	0	4	0	0	3	2	13	0	0	0	0	1	0	2	2	0	1	0	1	0
Elusimicrobia	0	0	0	0	0	0	0	0	0	0	0	0	0	0	0	0	0	0	0	0	0	0	0	0	0	0	0	0	0	0	0	0	0	0	0	0	0	0	0	0	0	0	0	0	0	0	0	0	0
No_Rank	0	0	0	0	0	0	0	0	0	0	0	0	0	0	0	0	0	0	0	3	0	1	0	0	0	0	0	0	0	0	0	0	0	0	0	0	0	0	0	0	0	0	0	0	0	0	0	0	0
Candidatus_Saccharibacteria	0	0	3	0	0	0	0	0	1	0	0	0	0	1	1	0	1	2	0	0	0	4	0	0	0	3	3	1	0	0	1	0	0	1	0	0	1	0	0	0	0	0	0	0	1	0	1	13	2
Parcubacteria	0	0	0	0	0	0	0	0	0	0	0	0	0	0	1	0	0	2	0	0	0	1	0	0	0	0	0	0	0	0	0	0	0	0	0	0	0	0	0	0	0	0	0	0	0	0	0	0	0
Planctomycetes	0	0	0	0	0	0	0	0	0	0	0	0	0	0	0	0	0	0	0	0	0	0	0	0	0	0	0	0	0	0	0	0	0	0	0	0	0	0	0	0	0	0	0	0	0	0	0	0	0
Spirochaetes	0	0	0	0	0	0	0	0	0	0	0	0	0	0	0	0	0	0	0	0	0	0	0	0	0	0	0	0	0	0	0	0	0	0	0	0	0	0	0	0	0	0	0	0	0	0	0	0	0
Chloroflexi	0	0	0	0	0	0	0	0	0	0	0	0	0	0	0	0	0	0	0	0	0	0	0	0	0	0	0	0	0	0	0	0	0	0	0	0	0	0	0	0	0	0	0	0	0	0	0	0	0
All	42455	42455	42455	42455	42455	42455	42455	42455	42455	42455	42455	42455	42455	42455	42455	42455	42455	42455	42455	42455	42455	42455	42455	42455	42455	42455	42455	42455	42455	42455	42455	42455	42455	42455	42455	42455	42455	42455	42455	42455	42455	42455	42455	42455	42455	42455	42455	42455	42455
[truncated: 133 more columns]
