# Supplementary material for: Characteristics of the gut microbiome in patients with prediabetes and type 2 diabetes
Source: PeerJ. 2021 Mar 24;9:e10952. doi: 10.7717/peerj.10952 (PMC8000457; doi:10.7717/peerj.10952)
Supplement: Supplemental Information 1 [file peerj-09-10952-s001.zip › data/group_result_1_2_3/Community_Structure/phylum/phylum.taxon.RelativeAbundance.xls]

phylum	1	2	3	4	5	6	7	8	9	10	11	12	13	14	15	16	17	18	19	20	21	22	23	24	25	26	27	28	29	30	31	32	33	34	35	36	37	38	39	40	41	42	43	44	45	46	47	48	49
Bacteroidetes	0.587633965375103	0.689530090684254	0.283052643975975	0.649746790719585	0.198940054175009	0.434130255564716	0.52158756330232	0.461241314332823	0.365021787775291	0.538075609468849	0.400141326109999	0.331621717112236	0.504699093157461	0.434719114356377	0.644541279001296	0.571381462725238	0.351854905193735	0.00299140266164174	0.419196796608173	0.415004122011542	0.546531621717112	0.380944529501825	0.358473678012013	0.285007655164292	0.49796254858085	0.579107290071841	0.660935107761159	0.43363561417972	0.415687198209869	0.473466022847721	0.383299964668472	0.393451890236721	0.353056177128725	0.480956306677659	0.651301377929572	0.280579437050995	0.296643504887528	0.478035567071016	0.628712754681427	0.36963844070192	0.543351784242139	0.48875279707926	0.474926392651042	0.521516900247321	0.375456365563538	0.422282416676481	0.458226357319515	0.230267341891414	0.489600753739253
Firmicutes	0.347332469673772	0.212907784713226	0.401389706748322	0.326369096690614	0.725968672712284	0.432858320574726	0.261924390531151	0.407749381698269	0.4840183723943	0.427605700153103	0.484960546460959	0.543234012483806	0.419338122718172	0.0662819455894477	0.309598398304087	0.330655988693911	0.462254151454481	0.329831586385585	0.461335531739489	0.472217642209398	0.422918384171476	0.563043222235308	0.513885290307384	0.625061830173124	0.412954893416559	0.287669296902603	0.243481333176304	0.454575432811212	0.467530326227771	0.473866446826051	0.469108467789424	0.420963372983159	0.574113767518549	0.430997526793075	0.280720763160994	0.493251678247556	0.62956071134142	0.433376516311389	0.254905193734542	0.577340713696855	0.307761158874102	0.426498645624779	0.385466965021788	0.41634672005653	0.438794017194677	0.465033564951125	0.330161347308915	0.511294311624073	0.490001177717583
Proteobacteria	0.0404663761629961	0.0884936992109292	0.301448592627488	0.021034036038158	0.00405134848663291	0.117960193145684	0.213261099988223	0.0662348368861147	0.13880579437051	0.0233894712048051	0.0937463196325521	0.0280767871864327	0.0731833706277235	0.475750794959369	0.0402072782946649	0.0283594394064303	0.141632316570486	0.666376162996114	0.0366505711930279	0.0368861147096926	0.0146036980332116	0.0335413967730538	0.111788953009068	0.0877635143092686	0.0846072311859616	0.0618772818278177	0.0937227652808856	0.098198092097515	0.100317983747497	0.0401130608879991	0.13159816276057	0.18285243198681	0.0559415852078672	0.0776586974443528	0.0594982923095042	0.0738193381227182	0.0634789777411377	0.0310917441997409	0.0653162171711224	0.0412201154163232	0.131692380167236	0.0744317512660464	0.112872453185726	0.0454598987162878	0.157884819220351	0.102013897067483	0.044564833352962	0.0607231185961606	0.0109998822282417
Actinobacteria	0.0223766340831469	0.0086680014132611	0.00141326109998822	0.00259097868331174	0.0271817218231068	0.0146272523848781	0.00249676127664586	0.0644918148627959	0.0119420562949005	0.0093039689082558	0.00270875044164409	0.0942645153692145	0.00221410905664822	0.0150276763632081	0.000942174066658815	0.0474384642562713	0.0435284418796373	0.00058885879166176	0.0822046873159816	0.0207984925214933	0.0155458720998705	0.021881992698151	0.00249676127664586	0.00157814156165352	0.00365092450830291	0.0684960546460959	0.000117771758332352	0.0130020021198917	0.0119891649982334	0.0124131433282299	0.00263808738664468	0.00247320692497939	0.0116122953715699	0.00998704510658344	0.00819691437993169	0.15154869862207	0.00584147921328465	0.0137086326698858	0.000235543516664704	0.0116358497232364	0.017124013661524	0.0100812625132493	0.0262631021081145	0.016323165704864	0.0275114827464374	0.00942174066658815	0.0202567424331645	0.197291249558356	0.00904487103992463
Fusobacteria	0.00148392415498763	9.42174066658815e-05	0.0122011541632317	4.71087033329408e-05	0	4.71087033329408e-05	4.71087033329408e-05	0	0.000164880461665293	4.71087033329408e-05	0	2.35543516664704e-05	0.000141326109998822	0.00593569661995054	0.00456954422329525	0.000117771758332352	2.35543516664704e-05	4.71087033329408e-05	2.35543516664704e-05	4.71087033329408e-05	0.000164880461665293	0.000188434813331763	7.06630549994111e-05	0.000306206571664115	0.000376869626663526	0.000141326109998822	0	0	0.00391002237663408	0.000117771758332352	0.000141326109998822	0.000141326109998822	0.00518195736662348	0.000188434813331763	0	0	4.71087033329408e-05	0	0.0508067365445766	0	0	0	4.71087033329408e-05	2.35543516664704e-05	0.000259097868331174	0.000541750088328819	0.146460958662113	0	2.35543516664704e-05
Verrucomicrobia	0	0	0	0.000117771758332352	0.0434342244729714	0	0.000376869626663526	0	0	0	0.0179719703215169	0.00240254386997998	0	2.35543516664704e-05	2.35543516664704e-05	0.0219055470498175	2.35543516664704e-05	2.35543516664704e-05	2.35543516664704e-05	0.0412436697679896	4.71087033329408e-05	0.000188434813331763	0.0129313390648922	0	0.000235543516664704	2.35543516664704e-05	0	0	0	0	0.00188434813331763	7.06630549994111e-05	0	0	0	0	0.00419267459663173	0.0431044635496408	0	0	0	2.35543516664704e-05	0.000376869626663526	0	0	0.000423978329996467	4.71087033329408e-05	0	0
Tenericutes	0	0	0	0	0	0	0	2.35543516664704e-05	0	0	2.35543516664704e-05	0	2.35543516664704e-05	0	0	0	4.71087033329408e-05	0	0	0.0118007301849017	0	0	0.000141326109998822	0	0	0	0	0	0	0	0.00122482628665646	0	0	0	0	0	0	0	0	0	0	0	0	9.42174066658815e-05	0	0	0	0	0
Lentisphaerae	0	2.35543516664704e-05	0	0	4.71087033329408e-05	0	0	0	0	0.00117771758332352	0	0	0	0	0	0	2.35543516664704e-05	0	0	0.00162525026498646	0	0	0.000141326109998822	0	0	0.00249676127664586	0	2.35543516664704e-05	0	0	0.00951595807325403	0	0	0	0	2.35543516664704e-05	0	0.000471087033329408	0	0	0	0	0	0	0	0	0	0	2.35543516664704e-05
Cyanobacteria/Chloroplast	2.35543516664704e-05	2.35543516664704e-05	2.35543516664704e-05	0	4.71087033329408e-05	0	0	0	0	0	0	0	0	7.06630549994111e-05	0	0	0	0	0	0	2.35543516664704e-05	2.35543516664704e-05	0	7.06630549994111e-05	0	0	0	4.71087033329408e-05	0	0	0	0	2.35543516664704e-05	0	2.35543516664704e-05	2.35543516664704e-05	0	0	0	0	0	0	0	4.71087033329408e-05	0	0	0	0	0
Unassigned	0.000659521846661171	0.000259097868331174	0.000400423978329996	9.42174066658815e-05	0.000329760923330585	0.000376869626663526	0.000211989164998233	0.000259097868331174	2.35543516664704e-05	0.000259097868331174	0.000353315274997056	9.42174066658815e-05	0.000376869626663526	0.00216700035331528	7.06630549994111e-05	0.000141326109998822	0.000235543516664704	4.71087033329408e-05	0.000565304439995289	0.000259097868331174	0.000164880461665293	4.71087033329408e-05	7.06630549994111e-05	0.000211989164998233	0.000211989164998233	0.000117771758332352	0.0016723589683194	0.000494641384995878	0.000282652219997645	2.35543516664704e-05	7.06630549994111e-05	2.35543516664704e-05	7.06630549994111e-05	0.000117771758332352	0.000211989164998233	0.000447532681662937	0.000211989164998233	0.000211989164998233	2.35543516664704e-05	0.000164880461665293	4.71087033329408e-05	0.000211989164998233	0	0.000141326109998822	7.06630549994111e-05	0.000259097868331174	0.000259097868331174	9.42174066658815e-05	0.000259097868331174
Euryarchaeota	0	0	0	0	0	0	0	0	0	0.000141326109998822	0	0.000282652219997645	0	0	0	0	0.000353315274997056	0	0	0	0	0	0	0	0	0	0	0	0	0	0.000400423978329996	2.35543516664704e-05	0	0	0	0	0	0	0	0	0	0	0	0	0	0	0	0	0
Synergistetes	2.35543516664704e-05	0	0	0	0	0	9.42174066658815e-05	0	0	0	9.42174066658815e-05	0	2.35543516664704e-05	0	0	0	0	0	0	4.71087033329408e-05	0	0	0	0	0	0	0	0	0.000282652219997645	0	9.42174066658815e-05	0	0	7.06630549994111e-05	4.71087033329408e-05	0.000306206571664115	0	0	0	0	2.35543516664704e-05	0	4.71087033329408e-05	4.71087033329408e-05	0	2.35543516664704e-05	0	2.35543516664704e-05	0
Elusimicrobia	0	0	0	0	0	0	0	0	0	0	0	0	0	0	0	0	0	0	0	0	0	0	0	0	0	0	0	0	0	0	0	0	0	0	0	0	0	0	0	0	0	0	0	0	0	0	0	0	0
No_Rank	0	0	0	0	0	0	0	0	0	0	0	0	0	0	0	0	0	0	0	7.06630549994111e-05	0	2.35543516664704e-05	0	0	0	0	0	0	0	0	0	0	0	0	0	0	0	0	0	0	0	0	0	0	0	0	0	0	0
Candidatus_Saccharibacteria	0	0	7.06630549994111e-05	0	0	0	0	0	2.35543516664704e-05	0	0	0	0	2.35543516664704e-05	2.35543516664704e-05	0	2.35543516664704e-05	4.71087033329408e-05	0	0	0	9.42174066658815e-05	0	0	0	7.06630549994111e-05	7.06630549994111e-05	2.35543516664704e-05	0	0	2.35543516664704e-05	0	0	2.35543516664704e-05	0	0	2.35543516664704e-05	0	0	0	0	0	0	0	2.35543516664704e-05	0	2.35543516664704e-05	0.000306206571664115	4.71087033329408e-05
Parcubacteria	0	0	0	0	0	0	0	0	0	0	0	0	0	0	2.35543516664704e-05	0	0	4.71087033329408e-05	0	0	0	2.35543516664704e-05	0	0	0	0	0	0	0	0	0	0	0	0	0	0	0	0	0	0	0	0	0	0	0	0	0	0	0
Planctomycetes	0	0	0	0	0	0	0	0	0	0	0	0	0	0	0	0	0	0	0	0	0	0	0	0	0	0	0	0	0	0	0	0	0	0	0	0	0	0	0	0	0	0	0	0	0	0	0	0	0
Spirochaetes	0	0	0	0	0	0	0	0	0	0	0	0	0	0	0	0	0	0	0	0	0	0	0	0	0	0	0	0	0	0	0	0	0	0	0	0	0	0	0	0	0	0	0	0	0	0	0	0	0
Chloroflexi	0	0	0	0	0	0	0	0	0	0	0	0	0	0	0	0	0	0	0	0	0	0	0	0	0	0	0	0	0	0	0	0	0	0	0	0	0	0	0	0	0	0	0	0	0	0	0	0	0
[truncated: 132 more columns]
