# Supplementary material for: Characteristics of the gut microbiome in patients with prediabetes and type 2 diabetes
Source: PeerJ. 2021 Mar 24;9:e10952. doi: 10.7717/peerj.10952 (PMC8000457; doi:10.7717/peerj.10952)
Supplement: Supplemental Information 1 [file peerj-09-10952-s001.zip › data/group_result_1_2_3/Community_Structure/species/species.taxon.Abundance.xls]

species	1	2	3	4	5	6	7	8	9	10	11	12	13	14	15	16	17	18	19	20	21	22	23	24	25	26	27	28	29	30	31	32	33	34	35	36	37	38	39	40	41	42	43	44	45	46	47	48	49
Unassigned	28508	22881	11773	20262	17786	15568	14855	15444	26731	21405	15435	13329	19427	2565	24370	11689	17411	24654	22318	13765	14315	20915	15092	24402	9563	22864	20969	13003	17397	14119	22222	14224	16728	16530	27134	20696	19885	22668	18341	20787	22358	26762	6681	12017	24187	24661	19230	17776	16012
uncultured_organism	4101	3038	11010	6835	7458	15645	6348	6612	3043	6297	10121	6695	8688	1012	4496	11460	5152	2230	3963	9894	5445	5460	8600	10314	9448	5684	2177	7708	7382	6574	1788	2160	10966	3790	6081	6800	6103	6467	3911	5697	6286	4160	4233	6443	9957	5784	7598	10220	5060
Escherichia_coli_K-12	627	422	4857	323	14	4356	5872	45	2641	16	1248	61	359	19541	75	158	2125	11832	69	171	189	31	114	2568	196	834	3925	63	2858	27	3511	86	7	2927	107	2818	1002	57	2086	516	319	1543	3391	329	708	38	80	80	33
Eubacterium_rectale_ATCC_33656	1330	88	2056	384	4815	18	1990	1780	6	2580	25	3305	525	29	645	222	992	6	695	121	4	623	748	1807	1174	56	4	687	210	578	1283	2169	3087	411	1148	4	4207	1492	9	3264	150	3002	1626	849	415	1802	223	2318	3956
uncultured_bacterium	1220	597	250	136	526	262	788	812	7902	1312	206	1577	1138	31	449	488	2289	21	11	1626	146	18	612	148	1858	1061	22	782	457	3280	3434	11747	174	393	450	1546	520	474	15	821	1543	937	748	224	1965	327	12	154	474
Bacteroides_uniformis	4	37	826	494	3607	254	1142	1652	3	164	3584	1449	527	11	1380	291	390	18	6146	1576	1369	1695	328	2	747	201	1251	9079	1334	2585	598	991	1420	301	283	1	1436	2011	2582	2903	1107	38	247	3031	2	75	649	4	1407
Bacteroides_stercoris	8	268	2	89	622	3903	3299	5402	3	27	1	459	3785	5	5	3	6	8	3	595	1463	2	786	2	781	1591	1	2107	4	5	5	140	3625	580	408	568	2384	602	2	4	2986	192	506	4330	880	30	526	7	5813
uncultured_Bacteroidetes_bacterium	42	10385	2	4641	303	2	532	65	96	1399	3900	37	6	7	449	471	1839	16	2	632	45	49	69	1	11	485	1	145	4927	6251	2489	981	7	9749	1672	1	90	184	10	108	1	36	14928	313	0	28	3	19	212
Bacteroides_plebeius	1	63	6	0	650	4	5	0	9	327	8	5827	4	8	3260	6	7777	2	1	3	10568	276	0	2	4167	1070	1	4	2	1	1	1202	1	976	1	0	3	2	0	1	2183	2392	3934	4191	1	163	0	81	3
Bacteroides_ovatus	100	26	313	182	44	14	133	292	3	88	1199	200	109	2240	510	737	229	15	0	192	1090	717	1471	97	145	428	5331	811	1437	2527	58	165	1125	346	444	21	182	282	3910	350	581	12	17	369	63	81	742	1	2079
Bacteroides_thetaiotaomicron	7	35	3831	226	58	25	573	386	1	196	284	49	147	13449	270	600	54	3	7	593	207	429	563	815	243	109	2916	501	249	289	92	706	298	75	88	2	505	673	5093	309	285	52	32	47	91	61	120	5	246
Bifidobacterium_pseudocatenulatum_DSM_20438_=_JCM_1200_=_LMG_10505	921	8	48	3	181	420	4	1405	503	8	2	396	72	3	1	421	171	3	3076	416	0	770	1	22	57	78	1	245	376	250	2	19	425	29	28	5189	77	442	2	431	0	48	0	538	759	21	2	4154	2
Bacteroides_coprocola	1	174	1	2244	0	1	0	1	0	221	2	1	3	0	0	0	4	2	2	2	2	1	2	0	4	0	2	1	2	2	2	0	1	3	3	1	1	1	0	0	0	1	2547	1	2	1	1	226	1
Bacteroides_fragilis_638R	0	55	1	1	1	825	38	21	0	1	168	0	1	693	644	0	96	4	0	190	2	1	166	0	1	129	1744	639	16	214	17	730	646	2	0	1	64	0	1814	1045	0	9	65	70	44	11	9	3	1
Bacteroides_massiliensis	8	11	0	182	1	0	4414	4548	16	1	1	893	6283	4	1	1172	3	0	0	197	1	1	4	0	2	900	0	0	3	1	3	0	1	1	2144	0	4	373	0	3	0	1	52	0	2	1	3531	1	1164
uncultured_Firmicutes_bacterium	0	6	1	1	15	1	2	0	392	1814	6	17	0	3	0	2	26	0	80	817	31	2	2	1	684	4	0	2	2	3	1657	1369	2	8	234	0	2	567	1	1	34	5	28	28	0	0	2	0	4
Bacteroides_caccae	0	0	13	20	32	2	311	243	2	19	1323	34	119	72	875	9	2	5	0	574	472	1	1	0	472	185	2672	11	1307	3838	2	237	1	170	124	0	605	207	0	259	2	48	0	231	167	82	780	2	534
uncultured_Eubacteriaceae_bacterium	339	191	32	157	524	1	85	475	6	126	300	584	376	4	371	452	392	0	793	271	279	183	298	115	229	71	31	457	502	159	87	68	111	156	198	0	416	112	314	400	687	323	438	172	734	122	254	207	337
Parabacteroides_merdae	3394	160	0	227	67	73	583	554	2	117	408	166	1	4	486	1	207	1	684	505	406	1564	2769	0	181	282	0	0	630	2	96	1214	425	414	164	168	1	835	155	449	220	55	228	1105	1	105	200	7	529
Parabacteroides_distasonis_ATCC_8503	0	27	0	255	45	25	143	27	1	178	327	82	67	7	356	1953	57	3	0	335	419	16	977	2	348	440	903	0	841	769	87	143	0	127	169	2	27	207	1280	0	1094	14	96	977	219	46	525	2	227
Lachnospira_pectinoschiza	10	25	1	16	22	0	32	21	21	91	267	10	47	68	194	184	75	0	212	109	2	144	791	1580	251	1	4	49	9	88	146	62	813	6	246	7	672	46	1	6	2	754	74	431	265	56	626	1948	3
Streptococcus_salivarius	19	153	355	1	138	3	40	2	51	0	1	21	31	173	74	466	16	80	47	170	45	97	20	12	136	12	1	60	66	7	1	87	2027	6	4	90	32	293	13	257	795	277	1	446	218	3803	75	549	60
Bifidobacterium_adolescentis	0	241	0	5	111	69	43	1182	0	324	4	3538	1	5	0	226	1136	1	1	22	0	2	0	28	1	1597	0	0	1	3	68	3	0	172	99	0	2	0	0	24	1	259	727	0	2	111	0	3546	0
Eubacterium_eligens_ATCC_27750	0	0	1519	172	94	0	0	2	170	4	77	45	0	7	126	0	116	0	0	76	3592	2	132	27	17	0	1	125	138	1	2	6	1	254	11	565	11	397	0	410	0	266	24	47	0	9	1	0	263
Bacteroides_cellulosilyticus	504	1	1	87	540	0	8	12	1	616	610	4	2	2	0	7465	15	0	1	438	0	0	603	0	8	11	0	0	1	0	71	613	0	155	74	0	167	165	2	31	1	0	1	59	0	6	0	1	24
Bacteroides_coprophilus	1	2	0	483	426	0	0	0	0	6	0	2	5	0	1	1	0	0	1	1	0	5957	2	0	1288	0	0	0	0	0	0	0	0	0	0	3	1	1120	2	0	0	0	1	1	1	232	0	699	0
Ruminococcus_bicirculans	62	0	0	8	37	0	19	0	0	53	4	94	1	0	2	109	51	0	1	0	196	1	796	134	1	0	0	1959	2	1	5	30	2	951	1	1660	0	38	0	47	0	2	15	2533	0	0	2	0	413
Collinsella_aerofaciens	0	96	6	64	619	3	42	1	1	26	54	0	2	0	4	560	246	1	0	226	0	0	2	0	66	715	0	300	1	226	21	33	0	152	138	0	119	25	1	0	4	56	261	0	120	199	0	83	0
Prevotella_stercorea	2	1987	0	0	0	0	0	0	594	0	2	0	2	1	0	0	0	0	1	1	0	1	0	1	8040	1	0	0	0	0	224	237	0	5	0	0	2	1	0	0	0	1	0	1	0	1	1	1	0
Blautia_obeum	253	54	2	42	57	0	69	85	0	117	88	122	167	5	243	649	163	0	2	143	49	64	27	4	53	163	0	244	0	49	201	39	50	146	200	275	217	144	0	478	46	73	114	126	43	102	11	82	330
Sutterella_wadsworthensis	1	1	0	0	0	6	0	0	0	0	0	0	1	0	0	0	2	2802	1	1	0	2	0	0	0	349	1	1	812	1	1	61	3	3	1	0	0	0	0	0	0	1	0	1	2	315	0	0	0
Bacteroides_eggerthii	0	3	0	0	0	0	207	25	1	668	0	473	0	2	0	0	59	0	1	1044	755	0	0	0	495	10	0	1	1	0	91	0	0	1	0	0	1	0	0	991	0	0	0	0	0	0	1	0	825
uncultured_Ruminococcaceae_bacterium	0	51	0	255	302	0	64	44	1	212	206	96	20	0	155	643	82	0	0	391	11	580	565	39	20	13	0	3	1	1	653	647	0	341	108	1	342	291	0	130	1	179	91	376	0	86	115	2	325
Fusobacterium_mortiferum	0	0	1	0	0	0	0	0	0	0	0	1	0	0	191	0	0	0	0	0	0	0	0	0	5	0	0	0	0	1	5	0	0	1	0	0	1	0	0	0	0	0	0	0	0	1	6161	0	0
Ruminococcus_callidus	1	5	1	387	43	0	2	361	0	0	55	18	1	0	259	70	209	0	0	4	0	0	0	0	7	0	0	342	273	0	58	0	0	1168	13	0	322	1150	0	335	0	315	40	951	1	49	6	3	130
butyrate-producing_bacterium_A2-166	0	0	2	872	1	0	12	1	0	372	10	1082	1	0	1100	0	15	0	0	258	0	1	1414	0	24	7	0	0	0	0	0	400	0	1052	1	0	197	17	0	0	0	26	115	0	0	58	1	1	0
Lactobacillus_salivarius_UCC118	0	122	88	1	649	0	22	0	0	9	0	1	0	0	0	0	1	1	0	77	0	2263	0	4	33	0	0	0	0	2	93	0	0	0	2	182	1	9	0	0	0	0	0	0	0	0	0	0	6
uncultured_Clostridiaceae_bacterium	3	56	46	17	16	27	91	387	0	43	92	558	9	3	25	215	335	0	158	61	24	5	64	31	1057	18	55	342	466	4	19	3	67	54	119	198	420	0	106	66	50	211	126	7	288	41	1	3	18
uncultured_Veillonellaceae_bacterium	1	0	0	0	0	0	0	0	0	2471	0	0	1	0	1	0	0	0	1	3	2	0	1	0	1	1330	1	1	1	2	98	687	1	1	0	0	0	0	0	0	1	0	1	1	0	1329	0	0	0
Lactobacillus_ruminis	1	237	0	0	0	1	0	0	0	1	0	0	1	1	0	0	1	1	1	313	0	0	0	0	0	538	0	0	1	0	17	0	0	2	0	0	0	0	0	0	0	0	597	0	0	0	0	0	0
butyrate-producing_bacterium_L2-12	43	11	0	281	70	0	18	203	0	536	315	125	39	0	138	295	126	0	0	427	137	110	85	38	34	3	0	1776	80	355	13	237	83	97	51	123	109	183	0	91	1	67	39	149	46	123	32	2	328
Odoribacter_splanchnicus_DSM_220712	1	5	0	166	59	0	44	64	0	71	363	54	1	1	0	0	30	0	0	422	1	0	197	0	99	220	0	1	0	1	54	99	1	216	0	0	1	171	1	178	0	0	52	205	0	18	68	2	338
Alistipes_shahii	0	0	0	5	246	0	53	22	0	45	185	207	21	1	111	76	22	0	1	1008	146	1	160	1	24	319	0	1	1	0	50	28	0	98	50	0	68	135	52	119	0	0	44	257	0	20	2	0	449
Clostridiaceae_bacterium_DJF_VR76	0	3	0	2	1	1	1	0	0	1	0	0	0	1	0	0	1	0	3752	701	1	2	0	0	0	0	0	1	0	0	0	1	0	0	0	0	858	0	0	0	659	0	3	19	0	0	1	1	0
uncultured_bacterium_adhufec108	1	0	0	19	11	0	2	0	0	74	1	0	1	1	0	0	6	0	0	343	0	0	1	0	2	0	2	0	3	0	150	0	1	32	0	0	78	36	0	501	0	0	37	625	0	9	1	6	18
uncultured_Christensenellaceae_bacterium	1	0	0	9	0	0	0	0	0	1	88	302	0	0	0	0	122	1	0	962	1	1	248	0	0	0	1	0	0	0	1	24	0	140	0	0	341	101	0	336	0	0	0	0	0	1	0	0	193
Bacteroides_salyersiae	1	4	4	0	7	1	290	16	0	3	83	6	18	1674	630	1	13	0	0	1	273	0	0	0	0	0	0	1	0	0	2	2	0	0	0	0	1	0	0	0	0	0	5	45	0	8	121	0	248
Lactobacillus_mucosae_LM1	0	0	139	0	14	0	1	12	1	37	0	2	0	0	0	0	0	0	0	4	0	1	0	0	1	1	0	0	0	0	0	0	1	0	0	0	0	0	0	0	851	0	0	30	0	1490	1	0	1
butyrate-producing_bacterium_L2-50	0	0	0	13	888	0	1	0	0	33	0	0	0	0	0	0	69	0	0	0	0	34	0	0	0	0	0	0	0	0	5	34	0	2	179	1	169	114	0	2	0	9	8	167	1	0	0	0	4
Coprococcus_catus	0	23	1	30	200	13	85	32	117	22	0	72	44	0	50	1	58	0	1	85	41	49	51	0	54	8	0	135	0	0	25	57	58	13	62	0	75	73	0	73	4	65	72	35	46	15	8	168	58
uncultured_Eubacterium_sp.	0	0	8	3	0	0	0	0	1	4	0	98	0	6	132	1	7	0	0	47	0	0	0	0	0	1	0	0	0	0	9	91	0	1	0	0	97	0	0	0	0	0	0	0	1	2	0	0	2
Flavonifractor_plautii	113	9	7	5	0	0	27	28	0	2	82	1	4	1	12	254	0	0	79	47	45	159	46	14	21	14	167	186	65	42	1	12	0	1	23	687	12	10	90	1	39	0	5	12	8	5	16	0	19
Clostridium_perfringens	0	2	4721	0	0	2	1	25	0	0	0	0	6	0	0	1	0	1	0	1	0	0	0	56	1	2	0	8	0	0	2	0	0	2	0	0	0	0	1	1	0	12	43	54	0	640	0	34	0
uncultured_bacterium_adhufec53.25	1	2	0	0	0	0	0	0	0	0	892	0	1	0	0	0	6	0	0	4	0	0	1236	0	0	0	0	69	0	0	0	122	0	0	0	1	0	0	0	0	0	8	12	0	0	1	0	0	0
uncultured_rumen_bacterium	0	2	0	1	0	1	0	1	0	44	132	2	1	0	0	0	2	0	0	103	0	16	669	0	2	0	1	0	1	0	690	0	0	2	0	0	26	21	0	14	1	7	0	0	0	0	0	1	0
Eubacterium_ramulus	1	47	0	29	64	0	44	0	71	28	14	87	123	0	59	19	57	0	0	31	56	21	37	56	161	4	0	24	0	0	2	10	26	7	57	1	62	17	0	65	0	62	35	6	273	11	74	23	23
Lachnospiraceae_bacterium_TF01-11	54	0	0	1	11	0	3	1	0	0	0	0	2	1	0	0	44	0	0	0	0	1	0	0	4	1	0	47	78	4	19	11	0	0	2	0	126	0	0	0	0	3	1	12	83	0	0	0	14
Fusobacterium_ulcerans	59	0	0	0	0	0	0	0	0	1	0	0	0	246	0	2	0	0	0	0	0	0	3	1	0	1	0	0	165	0	1	0	168	2	0	0	0	0	2157	0	0	0	0	0	8	0	57	0	1
uncultured_bacterium_adhufec37.25	0	0	1	7	176	0	0	0	0	0	75	10	0	0	55	0	0	0	0	2	0	0	120	0	0	0	0	186	0	0	1	4	0	0	0	0	75	13	0	23	0	0	7	266	0	0	0	0	0
Bacteroides_clarus	0	0	0	0	0	0	0	0	0	0	0	0	0	0	0	0	0	0	0	343	0	0	0	0	0	0	0	0	0	0	1	0	0	7	0	0	0	0	0	0	0	0	1	25	0	0	471	0	0
uncultured_bacterium_adhufec77.25	0	3	0	0	11	0	7	0	0	0	0	0	0	0	0	0	0	0	0	0	0	0	46	0	4	0	0	2	0	0	1	0	0	0	0	1	0	0	0	0	0	1	0	0	0	1	0	0	0
uncultured_Sutterella_sp.	0	1	0	0	0	544	0	0	0	7	0	0	0	0	0	0	0	0	0	0	0	0	0	0	1	0	0	0	1	0	0	0	0	0	0	0	0	0	0	0	0	0	0	0	0	0	0	0	0
uncultured_Paludibacter_sp.	0	0	0	2	6	0	0	0	0	47	1	0	1	0	2	1	4	0	0	185	0	0	0	0	0	0	0	0	0	0	114	218	0	29	0	0	0	11	0	5	0	0	0	42	0	1	0	0	135
Phascolarctobacterium_sp._377	0	0	0	0	0	0	0	0	0	0	0	0	0	1	0	0	0	0	0	0	0	0	0	0	0	0	0	0	0	0	0	0	0	0	0	0	0	0	0	588	0	0	0	0	0	0	0	0	0
Paraprevotella_xylaniphila	0	0	0	0	0	0	0	0	0	0	0	0	0	0	0	0	0	0	0	0	487	0	0	0	0	0	0	0	0	0	0	0	0	0	0	1	0	0	0	0	0	1	0	0	0	0	0	1	0
uncultured_Bacilli_bacterium	0	59	7	0	0	0	0	0	0	0	0	12	4	7	1	132	5	7	2	0	0	0	7	0	21	11	1	0	7	0	0	33	0	1	0	0	44	0	0	151	0	26	0	2	1	122	1	9	1
Clostridium_leptum	0	13	0	2	0	0	2	31	0	18	10	4	1	0	35	8	0	0	0	122	0	0	2105	0	0	6	0	7	0	1	0	1	0	3	35	0	5	11	12	1	1	0	0	4	0	2	0	0	0
Cronobacter_dublinensis	0	14	0	1	0	2	0	0	1	0	0	4	1	147	1	0	2	304	0	2	2	0	2	0	33	0	0	1	4	2	26	0	0	0	0	4	30	0	0	6	1	62	14	0	41	2	0	0	0
Clostridium_ramosum	93	0	24	0	0	12	4	1	0	0	3	0	97	1	1	15	35	3	24	0	6	4	4	5	0	1	49	7	2	0	2	0	21	0	0	7	0	3	49	0	13	0	0	0	1	0	10	0	0
Eubacterium_sp._517	0	0	0	0	0	0	0	0	0	0	0	0	0	0	0	0	0	0	1	0	1	0	0	0	0	6	0	0	0	0	425	0	0	0	1	0	0	0	0	0	0	0	0	0	0	0	0	0	0
uncultured_Clostridiales_bacterium	0	0	0	4	0	0	0	0	0	4	0	12	0	0	2	0	0	0	0	69	0	0	0	0	0	0	0	0	0	0	15	30	0	0	0	0	0	30	0	0	0	0	0	0	0	4	0	0	0
Desulfovibrio_piger	0	26	0	0	0	0	0	0	0	0	2	0	0	2	0	0	0	0	0	0	0	0	230	0	0	234	0	0	0	0	0	0	0	0	0	0	0	0	0	0	0	0	0	0	0	0	0	0	0
bacterium_'New_Zealand_B'	0	0	0	2661	0	0	0	0	0	0	0	0	0	0	0	0	0	0	0	0	1	0	0	0	0	0	0	0	0	0	0	0	0	0	0	0	0	0	0	0	0	0	0	0	0	0	0	0	0
uncultured_Lachnospiraceae_bacterium	1	0	0	8	0	0	0	0	0	0	17	16	3	0	15	81	0	0	0	135	13	0	28	1	0	0	0	50	0	0	0	21	0	43	20	0	1	18	18	0	0	2	6	12	0	22	1	0	0
Eggerthella_lenta	4	0	1	0	2	0	1	0	0	1	4	10	2	0	2	18	0	0	25	0	19	38	1	9	0	0	3	3	2	4	0	0	7	2	0	0	2	1	4	7	28	0	0	5	2	0	7	1	5
Bacteroides_nordii	267	0	0	3	1	0	0	2	0	0	23	0	0	0	6	0	0	0	0	42	0	0	30	0	1	1	0	0	0	0	5	0	0	29	3	0	72	39	0	8	0	2	1	0	0	0	0	0	0
uncultured_Desulfovibrio_sp.	0	0	0	38	121	0	41	1	0	0	0	0	0	0	0	0	0	0	0	119	0	0	0	0	0	0	0	0	0	0	110	2	0	0	0	0	0	0	0	0	0	0	0	0	0	0	0	0	0
bacterium_enrichment_culture_clone_PCE9_C5	0	0	0	0	1	0	0	0	0	62	0	0	0	0	0	0	7	0	0	202	0	0	0	0	0	0	0	0	0	0	95	0	0	0	0	0	0	0	0	0	0	0	0	0	0	0	0	0	0
Raoultella_ornithinolytica_B6	0	447	0	1	0	1	1	0	0	0	0	2	7	42	0	53	0	289	0	0	0	0	0	0	46	2	2	3	1	2	10	1	1	0	0	4	25	0	0	29	0	17	7	1	521	2	0	1	0
uncultured_Lactonifactor_sp.	0	0	95	2	1	0	0	3	0	2	1	0	70	8	4	5	0	0	21	1	0	0	2	2	0	3	69	2	34	30	0	0	0	1	1	71	0	1	19	1	44	0	0	2	212	0	22	0	3
Clostridium_innocuum	47	0	49	2	1	3	0	5	0	1	6	2	4	20	0	8	1	0	108	3	4	3	3	20	0	21	104	15	21	14	2	0	18	0	1	43	5	1	21	4	17	0	0	1	5	1	11	0	0
Adlercreutzia_equolifaciens	0	1	0	19	97	0	4	45	0	1	1	0	0	0	7	15	1	0	0	3	0	0	53	0	0	1	0	0	0	1	0	0	0	8	5	6	13	13	0	0	0	1	12	9	0	2	0	0	28
Clostridiaceae_bacterium_NML_061030	42	1	0	3	12	0	0	0	0	2	7	0	0	0	14	110	0	1	108	11	2	19	8	31	0	22	0	76	4	36	0	0	0	1	0	0	6	3	33	2	9	0	4	8	1	4	0	0	4
Lactobacillus_oris	0	192	0	0	0	0	0	0	0	0	0	15	1	2	0	0	0	0	1	9	0	39	0	0	0	0	0	0	0	3	12	0	0	0	0	0	1	0	0	0	0	0	0	0	0	1	0	0	0
Alistipes_indistinctus	0	4	0	0	8	0	0	0	0	7	0	1	0	0	0	0	3	1	0	6	0	0	0	0	0	0	0	0	0	0	28	0	0	33	20	0	1	0	0	0	0	0	4	4	0	10	0	0	0
Candidatus_Alistipes_marseilloanorexicus_AP11	0	1	0	3	53	0	4	0	0	0	1	0	0	1	7	0	0	1	0	80	15	0	17	0	0	161	0	0	0	0	8	4	0	0	0	0	0	10	0	8	0	0	0	44	0	0	0	0	55
Parabacteroides_goldsteinii	0	0	0	0	0	0	0	8	0	0	26	0	6	0	0	73	6	0	0	254	5	0	0	0	0	0	0	0	0	0	0	0	0	0	0	0	0	0	0	0	0	2	0	31	0	0	0	0	0
Mitsuokella_jalaludinii	0	0	0	0	0	0	0	0	0	34	0	0	0	0	0	0	0	0	0	0	0	0	0	0	0	0	0	0	0	0	0	0	0	0	0	0	0	0	0	0	0	0	0	0	0	0	0	0	0
Lachnospiraceae_bacterium_DJF_CP76	0	3	0	5	16	0	2	0	0	1	13	12	13	1	12	2	4	0	0	16	0	3	1	0	2	0	0	3	56	0	5	1	0	11	6	0	10	16	0	6	0	28	3	6	0	6	0	0	2
uncultured_Bacillales_bacterium	0	0	0	0	0	0	0	0	0	0	0	0	0	0	0	0	0	0	0	0	0	0	0	0	0	0	0	0	0	0	8	0	0	0	0	0	0	3	0	0	0	0	0	0	0	0	0	0	0
Alistipes_sp._cv1	0	0	0	0	41	0	0	8	0	0	0	0	0	0	0	0	0	0	0	136	0	0	0	0	0	10	0	0	0	0	0	11	0	1	0	0	0	0	46	0	0	0	21	13	0	0	0	0	4
bacterium_P1A6	84	0	0	0	0	0	0	23	0	0	0	2	0	0	0	11	0	0	0	0	0	0	0	10	0	0	0	19	120	0	0	0	0	0	0	0	2	0	71	0	0	0	0	3	0	0	0	0	0
unidentified_rumen_bacterium_RFN71	0	0	0	1	0	0	0	0	0	0	0	0	0	0	0	0	0	0	0	45	0	0	0	0	0	0	0	0	0	0	65	0	0	0	0	0	0	0	0	0	0	0	0	0	0	0	0	0	1
Methanobrevibacter_smithii	0	0	0	0	0	0	0	0	0	6	0	12	0	0	0	0	9	0	0	0	0	0	0	0	0	0	0	0	0	0	14	1	0	0	0	0	0	0	0	0	0	0	0	0	0	0	0	0	0
Lactobacillus_plantarum_WCFS1	0	0	0	0	0	0	0	0	0	0	0	1	0	0	0	0	0	0	0	0	0	0	0	0	0	0	0	1	0	0	0	0	0	0	0	0	0	4	0	1	0	0	0	0	5	0	0	0	0
Clostridium_symbiosum	101	1	28	0	0	0	1	5	1	0	1	0	0	7	0	2	0	0	4	0	2	32	1	2	0	0	0	23	0	22	0	0	0	0	0	87	0	0	9	0	0	0	0	2	0	0	17	0	0
Lactococcus_garvieae	0	2	0	0	0	0	0	0	7	0	0	0	0	180	0	0	1	0	0	0	0	1	0	0	12	2	0	0	3	0	2	0	0	12	0	0	7	0	0	51	0	2	1	2	3	1	0	0	0
Sutterella_parvirubra	0	0	0	0	0	0	0	0	0	0	0	0	0	0	0	0	0	0	0	0	0	0	0	0	0	0	0	0	0	0	0	0	0	0	0	0	0	0	0	0	0	0	1	0	0	0	0	0	0
Prevotella_sp._DJF_B116	0	0	0	0	0	0	0	0	0	0	0	0	0	0	0	0	0	0	0	0	1	0	0	0	0	0	0	0	0	0	274	0	0	0	0	0	0	0	0	0	0	0	0	0	0	0	0	0	0
Parasutterella_secunda	0	0	0	0	0	0	0	0	0	0	0	0	0	1	0	0	16	0	0	0	0	0	0	0	0	1	0	1	0	0	545	0	0	0	0	0	0	0	0	0	0	0	0	0	0	20	0	0	0
swine_fecal_bacterium_SD-Xyl6	0	0	0	0	0	0	0	0	0	0	0	0	0	0	0	0	0	0	0	0	0	0	0	0	0	7	0	0	0	0	309	0	0	0	0	0	0	0	0	0	0	0	0	0	0	0	0	0	0
Coprobacillus_cateniformis	1	0	0	0	0	0	0	1	0	0	0	0	3	0	0	7	0	96	4	79	1	2	4	1	0	8	0	2	0	0	0	43	0	0	0	3	0	0	0	0	2	1	19	0	0	0	0	0	0
unidentified_bacterium	0	0	0	0	17	0	0	0	0	0	0	0	0	0	0	0	0	0	0	5	0	0	0	0	0	0	0	0	0	0	62	0	0	0	0	0	0	1	0	0	0	0	0	11	0	0	0	0	0
Collinsella_intestinalis	0	0	0	0	0	21	0	0	0	0	0	0	0	0	1	0	0	0	0	0	0	0	0	1	0	0	0	0	0	0	0	0	0	0	0	385	0	0	0	0	0	0	0	6	0	0	0	0	0
Parabacteroides_gordonii	0	0	0	0	38	0	0	0	0	1	6	0	1	1	0	5	0	0	0	2	0	0	0	0	0	0	0	0	17	0	0	0	0	0	5	0	0	0	0	0	0	0	0	0	0	9	0	0	0
Clostridium_sp._ID5	0	0	0	0	0	0	0	0	0	0	47	0	0	0	11	149	0	0	0	0	0	0	0	0	0	0	0	0	0	0	0	0	0	0	0	0	0	0	0	0	0	0	0	0	0	0	0	0	0
Clostridium_scindens	0	0	0	0	0	0	0	0	0	0	0	0	0	0	0	31	0	0	0	0	0	0	1	0	0	0	0	0	0	0	0	0	0	0	0	0	0	0	99	0	0	0	0	0	0	0	0	0	0
Bacteroides_faecis	0	0	6	3	2	1	21	1	0	0	0	4	7	0	8	4	5	0	0	0	43	1	0	1	1	2	4	38	10	0	0	8	0	1	0	0	7	1	0	0	3	0	1	11	1	0	0	0	0
Victivallis_vadensis	0	0	0	0	2	0	0	0	0	15	0	0	0	0	0	0	1	0	0	69	0	0	5	0	0	95	0	0	0	0	7	0	0	0	0	0	0	20	0	0	0	0	0	0	0	0	0	0	0
Clostridium_butyricum	0	0	0	0	0	336	0	0	0	0	0	0	0	0	0	0	4	0	0	0	0	0	0	0	80	1	7	0	0	0	0	0	1	0	0	0	0	0	0	0	4	0	0	0	0	0	0	0	0
Bacteroidaceae_bacterium_DJF_B220	0	0	0	0	0	0	0	0	0	0	0	0	0	0	0	0	0	0	0	0	0	0	0	0	1	0	0	0	0	0	1	0	0	0	0	0	0	0	0	0	0	1	0	0	0	0	0	0	0
uncultured_Clostridia_bacterium	21	0	0	1	32	0	0	2	0	1	8	4	2	0	0	9	0	0	1	10	1	2	2	0	2	0	0	2	0	0	0	7	9	8	0	0	8	5	0	1	0	1	0	1	1	3	0	3	5
uncultured_Campylobacter_sp.	0	0	0	5	0	0	0	0	0	0	0	0	0	0	0	0	0	0	0	0	0	0	0	0	0	0	0	0	0	0	0	0	0	0	0	0	0	0	0	0	0	0	5	0	0	18	0	0	0
Leuconostoc_lactis	0	44	0	0	0	0	0	0	0	0	1	0	0	14	1	2	0	0	8	0	0	0	1	0	4	3	0	0	0	0	0	1	0	2	0	0	18	0	0	20	0	7	0	2	0	0	0	0	0
uncultured_Sarcina_sp.	0	0	0	0	370	0	0	0	0	0	0	1	0	0	0	0	0	0	0	0	0	0	0	0	0	0	0	0	0	0	0	0	1	0	0	0	0	0	0	0	0	0	0	0	0	0	0	0	0
Slackia_isoflavoniconvertens	0	0	0	0	0	0	0	0	0	2	0	0	0	0	0	0	1	0	0	1	0	0	0	0	0	3	0	0	0	0	2	27	0	0	0	0	0	0	0	0	4	0	0	0	0	0	0	0	0
uncultured_Turicibacter_sp.	0	0	0	0	0	0	0	0	0	0	0	5	0	0	0	0	17	0	0	0	0	0	0	0	0	0	0	0	0	0	0	0	0	0	0	0	0	0	0	0	0	0	0	0	0	0	0	0	0
Bacteroides_oleiciplenus	0	0	0	10	0	0	0	0	0	0	0	0	0	0	0	0	0	0	0	3	0	0	0	0	0	0	5	0	0	0	0	0	0	0	0	0	0	0	0	18	0	0	0	0	0	0	28	0	0
Clostridium_lavalense	15	0	0	1	0	0	0	0	0	5	2	2	1	0	2	12	1	0	0	8	0	3	2	5	0	0	0	32	9	0	0	3	0	0	1	0	2	0	12	0	0	0	1	5	0	1	5	0	1
Clostridium_baratii_str._Sullivan	0	0	1	0	0	0	0	0	0	0	0	0	0	0	0	0	0	0	0	0	0	2	0	12	0	0	2	0	1	0	0	0	0	0	0	11	0	0	0	0	0	3	0	10	2	1	0	0	0
Victivallaceae_bacterium_NML_080035	0	0	0	0	0	0	0	0	0	0	0	0	0	0	0	0	0	0	0	0	0	0	0	0	0	11	0	0	0	0	2	0	0	0	0	1	0	0	0	0	0	0	0	0	0	0	0	0	1
Veillonella_rogosae	0	0	82	0	1	0	0	0	0	0	0	0	0	0	0	0	1	3	2	0	1	3	0	2	0	0	0	0	0	1	0	0	15	0	0	12	4	0	0	0	0	3	0	3	2	9	1	1	0
uncultured_bacterium_adhufec311	0	0	0	4	20	0	0	0	0	0	0	0	0	0	14	127	0	0	0	28	0	0	8	0	0	0	0	0	0	0	2	0	0	0	0	0	0	0	0	0	0	0	0	1	0	0	0	0	0
Bifidobacterium_animalis	0	0	0	0	0	0	0	0	0	0	0	1	0	0	0	0	0	0	0	0	0	0	0	0	0	0	0	0	0	0	0	0	1	0	0	0	0	0	0	0	0	0	0	0	0	0	0	2	0
Clostridium_spiroforme	1	0	0	0	0	0	0	0	0	0	3	0	0	2	0	0	0	0	0	1	0	0	2	0	1	0	0	20	0	0	0	0	1	0	9	55	21	0	0	0	0	0	0	0	1	0	0	0	0
Bacteroides_sartorii	0	0	0	0	0	0	13	23	0	0	0	5	12	0	0	2	0	0	0	1	0	0	0	0	0	2	0	0	0	0	0	0	0	0	1	0	0	1	0	0	0	0	0	0	0	0	2	0	2
uncultured_Desulfovibrionaceae_bacterium	0	6	0	0	0	0	1	0	0	3	0	0	0	0	1	0	0	0	0	20	0	0	0	0	0	0	0	0	0	0	1	1	0	0	0	0	0	0	0	6	0	0	0	1	0	0	0	0	0
Alistipes_inops	0	0	0	0	0	0	0	0	0	0	0	0	0	0	59	0	0	0	0	0	0	0	0	0	0	0	0	0	0	0	0	0	0	0	0	0	0	0	0	0	0	0	0	0	0	0	0	0	0
Lactobacillus_iners	13	0	0	0	0	0	0	0	9	4	0	4	0	0	1	1	0	13	15	0	0	1	0	5	6	0	18	8	12	0	0	0	14	1	1	0	14	9	0	1	0	0	0	0	0	0	0	0	6
Eubacterium_sp._1-3	0	0	0	0	0	0	0	0	0	0	0	0	0	0	0	0	0	0	0	0	0	0	0	0	0	0	0	5	27	0	0	0	0	0	0	0	0	0	72	0	1	0	0	0	0	0	0	0	0
Collinsella_tanakaei	0	0	0	0	0	0	0	0	0	0	0	0	0	0	0	0	0	0	0	0	0	0	0	0	0	0	0	0	0	0	0	0	0	0	8	0	0	2	0	0	0	0	0	0	0	0	0	0	0
bacterium_R2	0	0	0	0	0	0	0	0	0	7	0	0	0	0	0	0	1	0	0	14	0	0	0	0	0	3	0	0	0	0	7	0	0	0	0	0	0	0	0	0	0	0	0	0	0	0	0	0	0
Streptococcus_mutans	0	0	0	0	1	0	1	0	0	0	0	0	0	1	0	1	0	0	7	0	0	0	0	0	0	0	0	1	0	0	1	0	2	0	0	0	3	1	0	0	0	1	0	0	1	6	0	0	1
uncultured_Thermoanaerobacteriales_bacterium	0	0	0	0	2	0	0	0	0	0	1	1	0	0	0	0	0	0	0	136	0	0	0	0	0	0	0	0	0	0	3	0	0	0	0	0	0	3	0	0	0	0	0	0	0	0	0	0	0
uncultured_prokaryote	0	0	0	5	0	0	0	0	1	2	0	0	1	3	2	4	0	0	0	7	0	0	2	0	0	0	0	0	0	0	1	0	0	0	0	0	0	1	0	4	0	0	1	0	0	0	0	0	0
Clostridium_sp._BR31	0	0	0	0	0	0	0	0	0	0	0	0	0	48	0	1	0	0	0	0	0	0	0	1	1	0	0	6	0	0	0	0	0	0	0	104	4	0	0	0	10	0	0	1	0	1	0	0	0
bacterium_YE57	0	0	0	0	0	0	0	0	0	0	0	0	0	0	0	0	0	0	0	176	0	0	0	0	0	0	0	0	0	0	7	0	0	0	0	0	0	0	0	0	0	0	0	0	0	0	0	0	0
uncultured_Prevotellaceae_bacterium	0	0	0	0	0	0	0	0	0	0	0	0	0	0	0	0	0	0	0	0	0	0	0	0	0	0	0	0	0	0	0	0	0	0	0	0	0	0	0	0	0	0	0	0	0	0	0	0	0
Eubacterium_dolichum	0	0	0	0	0	0	0	0	0	0	0	0	0	0	0	0	0	0	0	0	0	1	0	0	0	0	0	0	0	51	0	0	0	0	0	0	0	0	0	0	5	0	0	0	4	0	0	0	0
bacterium_IARFR2474	0	0	0	0	0	0	0	0	0	0	0	0	0	0	0	0	0	0	0	0	0	0	0	0	0	0	0	0	0	0	31	0	0	0	0	0	0	0	0	0	0	0	0	0	0	0	0	0	0
Lactobacillus_coleohominis	0	0	0	0	0	0	0	0	0	0	0	0	0	0	0	0	0	0	0	0	0	0	0	0	0	0	0	0	0	0	0	0	0	0	0	0	0	0	0	0	0	0	0	0	0	0	0	0	0
uncultured_Tenericutes_bacterium	0	0	0	0	0	0	0	0	0	0	0	0	0	0	0	0	0	0	0	0	0	0	0	0	0	0	0	0	0	0	0	0	0	0	0	0	0	0	0	0	0	0	0	0	0	0	0	0	0
uncultured_methanogenic_archaeon	0	0	0	0	0	0	0	0	0	0	0	0	0	0	0	0	6	0	0	0	0	0	0	0	0	0	0	0	0	0	3	0	0	0	0	0	0	0	0	1	0	0	0	0	0	0	0	0	0
uncultured_Synergistes_sp.	1	0	0	0	0	0	4	0	0	0	0	0	0	0	0	0	0	0	0	2	0	0	0	0	0	0	0	0	0	0	4	0	0	3	0	13	0	0	0	0	1	0	2	0	0	1	0	0	0
Prevotellaceae_bacterium_DJF_CR25	0	0	0	0	0	0	0	0	0	0	0	0	0	0	0	0	0	0	0	0	0	0	0	0	0	0	0	0	0	0	0	0	0	162	0	0	0	0	0	0	0	0	0	0	0	0	0	1	0
Lactobacillus_fermentum	0	0	0	0	0	0	0	0	0	0	0	4	0	0	0	0	0	0	0	0	0	0	0	0	0	0	0	0	0	0	0	0	1	0	0	0	0	0	0	0	0	0	0	3	0	0	0	0	0
uncultured_bacterium_adhufec43	0	2	0	3	0	0	0	0	27	1	0	0	0	0	3	0	0	0	0	0	0	0	0	0	0	2	0	0	0	0	0	0	0	3	2	0	0	2	0	0	0	3	0	0	0	5	0	2	0
uncultured_Erysipelotrichaceae_bacterium	0	0	0	18	17	0	0	0	0	0	0	0	0	0	10	0	2	0	0	0	0	0	0	1	0	0	0	2	0	0	0	0	1	0	0	0	13	0	0	0	0	0	0	0	0	0	0	0	0
Eubacterium_sp._WAL_14571	0	0	0	0	0	0	0	0	0	0	0	0	0	0	0	90	0	0	0	0	0	0	1	0	0	0	0	0	0	0	0	0	0	0	0	0	0	0	16	0	0	0	0	0	0	0	0	0	0
Prevotella_bivia	0	0	0	0	0	0	0	0	0	0	0	0	0	8	0	8	0	0	0	0	0	5	0	0	0	0	0	0	0	0	0	1	0	0	0	2	0	0	0	0	0	0	0	0	5	0	0	0	0
Cloacibacillus_evryensis	0	0	0	0	0	0	0	0	0	0	0	0	1	0	0	0	0	0	0	0	0	0	0	0	0	0	0	0	12	0	0	0	0	0	0	0	0	0	0	0	0	0	0	0	0	0	0	1	0
Solobacterium_moorei	1	0	1	0	0	0	1	0	0	0	0	1	1	1	0	0	0	0	4	0	0	1	1	0	1	0	1	1	0	0	0	0	1	0	0	1	2	0	0	0	0	0	0	0	4	0	0	2	4
Streptococcus_sobrinus	0	0	0	0	0	0	1	0	0	0	0	10	0	0	0	0	0	0	1	50	0	0	0	0	0	0	0	0	0	0	0	0	0	0	0	0	0	0	0	0	0	0	0	0	0	0	0	0	0
Olsenella_scatoligenes	0	0	0	0	0	0	0	0	0	0	0	0	1	0	0	0	0	0	0	0	0	0	0	0	0	0	0	0	0	0	0	0	0	0	0	0	0	0	0	0	0	0	0	0	0	0	0	0	0
Ruminococcus_champanellensis_18P13_=_JCM_17042	0	0	0	0	0	0	0	0	0	0	0	0	0	0	0	0	0	0	0	0	0	0	0	0	0	0	0	0	0	0	0	0	0	0	0	0	0	0	0	0	0	0	0	0	0	0	0	0	0
Actinomyces_viscosus	0	0	0	0	0	0	0	0	0	1	0	2	1	3	3	2	0	0	0	0	0	0	0	0	0	0	0	1	0	9	1	0	1	0	0	0	0	1	1	1	1	0	0	0	1	1	3	5	3
Parasutterella_excrementihominis	0	6	0	0	0	0	4	2	0	0	0	0	2	0	0	0	1	0	0	0	0	0	3	0	2	0	0	3	0	0	0	0	3	0	0	0	0	0	0	0	10	0	0	2	7	0	2	0	0
unidentified_rumen_bacterium_JW32	0	0	0	0	0	0	0	0	0	0	0	0	0	0	0	0	0	0	0	0	0	0	0	0	0	0	0	0	0	0	0	0	0	0	0	0	0	0	0	0	0	0	0	0	0	0	0	0	0
Ruminococcus_sp._YE281	0	0	1	0	0	0	0	0	0	0	0	98	0	0	0	0	0	0	0	0	0	0	0	0	0	0	0	0	0	0	0	0	0	0	0	0	0	0	0	0	0	0	0	0	0	0	0	0	0
Lactobacillus_brevis	0	0	0	0	0	0	0	0	0	0	0	0	0	0	0	0	0	0	0	0	0	0	0	0	0	0	0	0	0	0	0	0	0	0	0	0	0	0	0	0	0	0	0	0	6	0	0	0	0
uncultured_Leptotrichia_sp.	0	0	69	0	0	1	0	0	5	0	0	0	0	0	0	0	0	0	0	0	2	0	0	0	0	0	0	0	0	0	0	1	0	0	0	0	0	0	0	0	0	0	0	0	0	0	0	0	0
Clostridium_saccharogumia	5	0	0	0	0	0	0	0	0	0	0	2	0	0	1	0	0	0	0	0	0	0	0	0	0	0	0	0	0	0	0	0	0	0	0	0	0	0	0	1	0	2	0	0	0	0	0	0	0
Gardnerella_vaginalis	0	0	0	0	0	0	0	0	0	0	13	2	1	0	3	1	0	0	0	0	1	8	0	0	5	0	0	0	4	1	0	4	0	3	8	3	4	0	0	3	0	0	0	0	0	0	0	0	0
bacterium_enrichment_culture_clone_MS20	0	0	0	0	0	0	0	0	0	2	0	0	0	0	0	43	0	0	0	2	0	0	0	0	0	0	0	0	0	0	0	0	0	0	0	0	0	0	0	0	0	0	0	3	0	0	0	0	0
Ruminococcaceae_bacterium_GD6	0	0	0	0	0	0	1	1	0	0	0	1	0	0	2	6	0	0	0	0	0	1	0	0	0	4	0	0	0	0	0	0	0	0	0	0	0	2	2	2	0	0	0	0	0	0	0	0	0
Prevotella_corporis	0	2	0	0	0	0	0	0	0	0	0	0	4	0	0	0	0	0	0	0	0	0	0	0	1	1	0	0	0	0	0	19	0	0	0	2	0	0	0	0	4	0	0	0	0	1	0	0	0
Prevotella_buccae	0	0	33	0	0	0	0	0	0	0	0	0	0	0	0	0	0	0	0	0	0	0	0	0	0	0	0	0	1	0	0	0	1	0	0	3	0	0	0	0	0	0	0	0	0	0	0	0	2
bacterium_ic1340	0	0	0	0	0	0	0	0	0	0	0	0	0	27	0	0	0	0	0	0	0	0	0	0	0	0	0	0	0	0	0	0	0	0	0	0	0	0	0	0	0	0	0	0	0	0	0	0	0
bacterium_enrichment_culture_clone_KWE55-24	0	0	0	0	0	0	0	0	0	0	0	0	0	0	0	0	0	0	0	0	0	0	0	0	0	0	0	0	0	0	0	0	0	0	0	0	0	0	0	0	0	0	0	0	0	0	0	0	0
Intestinimonas_sp._FSAA-17	0	0	0	0	0	0	0	0	0	0	2	1	0	0	0	2	0	0	0	0	0	0	2	0	0	0	0	0	0	0	0	0	0	0	0	0	0	0	0	0	0	0	0	0	0	0	0	0	0
Bacteroides_fluxus	0	0	0	0	0	0	0	0	0	0	0	0	0	0	0	0	0	0	0	0	0	0	0	0	0	0	0	0	0	0	1	0	0	0	0	0	4	0	0	0	0	0	0	0	0	0	0	0	0
Prevotella_disiens	0	0	0	0	0	0	0	0	0	0	0	0	0	0	0	0	0	0	0	0	1	0	0	0	0	1	0	0	0	0	0	3	0	0	0	0	0	0	0	0	0	0	0	0	0	0	0	0	2
Eubacterium_limosum	0	0	0	0	19	0	1	0	0	0	0	0	0	0	0	1	0	0	0	3	0	0	0	0	0	0	0	0	0	1	0	0	0	0	0	0	0	0	0	0	0	0	0	0	0	0	0	0	0
Dielma_fastidiosa	0	0	0	0	0	0	0	2	0	1	0	2	0	0	0	0	0	9	0	11	0	0	0	0	0	0	0	0	0	0	0	2	0	0	0	1	1	0	7	0	0	0	1	1	4	0	0	0	0
uncultured_Porphyromonadaceae_bacterium	1	0	0	1	4	0	0	0	0	0	0	0	0	0	0	0	0	0	1	2	0	1	3	0	0	0	0	0	0	0	0	0	0	0	0	0	0	0	0	0	0	0	0	1	0	0	0	0	0
bacterium_NLAE-zl-G417	0	0	0	0	0	0	0	0	0	0	0	0	0	0	0	0	0	0	0	0	0	0	3	0	0	0	0	8	0	0	0	0	0	0	0	0	0	0	0	0	0	0	0	6	0	0	0	0	0
uncultured_Abiotrophia_sp.	0	2	0	0	0	0	1	0	0	0	0	2	0	1	0	0	0	0	1	0	0	0	0	1	2	0	0	0	1	0	0	1	0	0	0	0	0	0	0	0	0	0	0	0	0	0	0	0	1
Blautia_hydrogenotrophica	0	6	0	0	0	0	0	0	0	0	0	0	0	0	0	1	0	0	0	0	0	0	0	0	0	0	0	0	0	0	0	0	0	0	0	0	0	3	9	0	0	0	0	1	0	0	0	0	1
Lactobacillus_animalis	0	0	0	0	0	0	0	0	0	0	0	0	0	0	0	0	0	0	0	0	0	0	0	0	0	0	0	0	0	0	0	0	0	0	0	0	0	0	0	0	0	0	0	0	0	0	0	0	0
Bacillus_thuringiensis_serovar_kurstaki_str._YBT-1520	0	0	0	0	0	0	0	0	0	0	0	0	0	0	0	0	0	0	0	0	0	0	0	0	0	0	0	0	0	0	0	0	1	0	0	0	0	0	0	0	0	0	0	0	0	0	0	0	0
Fusobacterium_equinum	0	0	0	0	0	0	0	0	0	0	0	0	0	0	0	0	0	0	0	0	0	0	0	0	0	0	0	0	0	0	0	0	0	0	0	0	0	0	0	0	0	0	0	0	0	0	0	0	0
uncultured_compost_bacterium	0	0	0	0	0	0	0	0	0	0	0	0	0	0	0	0	0	0	0	0	0	0	0	0	0	0	0	0	0	0	0	0	0	0	0	0	0	0	0	0	0	0	0	0	0	0	0	0	0
Campylobacter_showae	0	0	40	0	0	0	0	0	1	0	0	0	0	0	0	0	0	1	0	0	0	1	0	0	0	0	0	0	1	0	0	0	0	0	0	0	0	0	0	0	0	0	0	0	0	0	0	0	0
Lactococcus_raffinolactis	0	2	0	0	0	0	0	0	0	0	0	4	0	1	0	0	0	0	0	0	0	0	0	0	3	0	0	2	0	0	0	0	0	0	0	0	4	1	1	0	0	0	0	0	0	0	0	0	0
Atopobium_vaginae	0	0	0	0	0	0	0	0	0	0	0	0	0	6	5	0	0	0	0	12	5	0	0	1	0	0	0	0	0	1	0	2	0	1	3	4	0	0	0	0	0	0	0	0	0	0	0	0	0
uncultured_Thermoanaerobacterales_bacterium	0	0	0	0	0	0	0	0	0	0	0	0	0	0	0	0	0	0	0	1	0	0	0	0	0	0	0	0	0	0	0	2	0	0	0	0	0	0	0	0	0	0	0	0	0	0	0	0	0
Prevotella_timonensis	0	0	0	0	0	0	0	0	0	0	0	0	2	0	3	0	2	0	0	0	0	0	0	1	0	1	0	0	0	1	0	0	0	3	0	4	0	0	0	0	0	0	0	0	0	0	0	0	0
Alistipes_finegoldii_DSM_17242	0	0	0	0	0	0	0	0	0	0	0	0	0	0	0	1	0	0	0	2	0	0	0	0	0	0	0	0	0	0	0	0	0	0	0	0	0	1	0	0	0	0	0	0	0	0	0	0	0
Lactobacillus_sp._AB032	0	0	0	0	0	0	0	0	0	0	0	0	0	0	0	0	0	0	0	0	0	0	0	0	0	0	0	0	0	0	0	0	0	0	0	0	0	0	0	0	0	0	0	0	0	0	0	0	0
bacterium_mpn-isolate_group_3	0	0	0	0	0	0	0	0	7	0	0	0	0	0	0	0	0	0	0	0	0	0	0	0	0	0	0	0	0	0	0	0	0	0	0	0	0	0	0	0	0	0	0	0	0	0	0	0	0
Dialister_propionicifaciens	0	0	0	0	0	0	0	0	0	0	0	0	1	0	0	1	0	0	0	0	0	0	0	0	0	0	0	0	0	0	0	1	0	0	0	0	0	0	0	0	0	0	0	0	1	0	0	0	0
Corynebacterium_sp._oral_taxon_B00	0	0	2	0	0	0	0	0	1	2	0	0	0	0	2	3	2	3	0	0	2	1	0	1	0	0	0	0	0	1	3	1	1	4	0	0	0	0	0	0	0	0	0	0	0	0	0	0	0
uncultured_proteobacterium	0	0	0	0	1	0	0	0	0	0	0	0	0	0	0	0	0	0	0	0	0	0	0	0	0	0	0	0	0	0	0	0	0	0	0	0	0	0	0	0	0	1	0	0	0	0	0	0	0
Ruminococcus_sp._RLB1	0	0	0	0	0	0	0	0	0	0	0	0	0	0	0	0	0	0	0	0	0	0	0	0	0	0	0	0	0	0	0	0	0	0	1	0	0	1	0	0	0	0	0	0	0	0	0	0	0
Clostridium_sp._AT5	0	0	0	0	0	6	0	0	0	0	0	0	0	0	0	0	1	0	0	0	0	0	0	0	0	0	2	0	0	0	0	0	0	0	0	0	0	0	1	0	0	0	0	0	0	0	0	0	0
Porphyromonas_asaccharolytica	0	0	0	0	0	0	0	0	0	0	0	0	0	0	0	0	0	0	0	0	2	0	0	0	0	0	0	0	0	0	0	0	0	0	0	6	0	0	0	0	0	0	0	0	0	0	0	0	0
Desulfovibrio_desulfuricans	2	0	0	0	0	0	0	0	0	0	0	0	0	1	0	15	0	0	0	0	0	0	0	0	0	0	0	0	0	0	0	0	0	0	0	0	0	0	0	0	0	0	1	0	0	0	0	0	0
uncultured_Fusobacterium_sp.	0	0	0	0	0	1	0	0	0	0	0	0	0	0	0	0	1	0	0	0	0	0	0	0	0	0	0	0	0	0	0	0	0	0	0	0	1	0	0	0	0	0	0	0	1	0	0	0	0
uncultured_bacterium_AH040	0	0	3	0	0	0	0	0	1	0	0	0	0	0	1	0	1	0	0	0	0	2	0	0	0	3	0	1	0	0	0	0	0	0	0	0	0	0	0	0	0	0	0	0	0	0	0	1	0
Faecalitalea_cylindroides	0	0	0	0	0	0	0	0	0	0	7	0	0	0	0	0	0	0	0	0	0	0	0	0	0	0	0	0	0	0	0	0	0	0	0	0	0	0	0	0	0	0	0	11	0	0	0	0	0
uncultured_Cytophaga_sp.	1	0	1	0	0	1	0	0	1	0	0	0	0	0	0	0	0	0	0	0	0	2	0	0	4	2	0	0	0	0	0	3	0	3	0	0	0	0	0	0	0	0	0	0	0	0	0	0	0
Christensenella_minuta	0	0	0	0	2	0	0	0	0	0	0	0	0	0	0	1	0	0	0	0	0	0	0	0	0	0	0	0	0	0	0	0	0	0	0	0	0	0	0	0	0	0	0	4	0	0	0	0	0
Slackia_piriformis	0	0	0	0	0	0	0	0	0	0	0	0	0	0	0	0	0	0	0	12	0	0	0	0	0	0	0	0	0	0	0	0	0	0	0	0	0	0	0	0	0	0	0	0	0	0	0	0	0
unidentified_rumen_bacterium_RFN74	0	0	0	0	0	0	0	0	0	0	0	0	0	0	0	0	0	0	0	0	0	0	0	0	0	0	0	0	0	0	0	0	0	0	0	0	0	0	0	0	0	0	0	0	0	0	0	0	0
uncultured_eukaryote	1	0	0	0	0	0	0	0	0	0	0	0	0	0	0	0	0	0	0	0	0	0	0	2	0	0	0	0	0	0	0	0	0	0	0	0	0	0	0	0	0	0	0	2	0	0	0	0	0
unidentified_rumen_bacterium_RF9	0	0	0	0	0	0	0	0	0	0	0	0	0	0	0	0	0	0	0	0	0	0	0	0	0	0	0	0	0	0	0	0	0	0	0	0	0	0	0	0	0	0	0	0	0	0	0	0	0
Clostridium_cocleatum	0	0	0	0	0	0	0	0	0	0	0	0	0	0	0	0	0	0	0	0	0	0	0	0	0	0	0	0	0	0	0	0	0	0	0	0	0	0	0	0	0	0	0	0	0	0	0	0	0
Butyricimonas_synergistica	0	0	0	0	0	0	0	0	0	0	0	0	0	0	0	0	0	0	0	0	0	0	0	0	0	0	0	0	0	0	0	0	0	0	0	0	0	0	0	0	0	0	0	0	0	0	0	0	0
Prevotella_aurantiaca	0	0	26	0	0	0	0	0	0	0	0	0	0	0	0	0	0	0	0	0	0	0	0	0	0	0	0	0	0	0	0	0	0	0	0	0	0	0	0	0	0	0	0	0	0	0	0	0	0
Neisseria_perflava	0	0	5	0	0	0	0	0	0	0	0	0	0	0	0	0	0	0	0	0	0	0	0	3	0	0	0	0	0	0	0	0	0	0	0	1	1	0	0	0	0	0	0	0	0	0	0	0	0
Oscillospiraceae_bacterium_AIP_1035.11	0	0	0	2	0	0	0	0	0	1	0	0	0	0	0	0	0	0	0	0	0	0	0	0	0	0	0	0	0	0	0	0	0	0	0	0	0	0	0	0	0	0	0	0	0	0	0	0	0
Leptotrichia_amnionii	0	0	0	0	0	0	0	0	0	0	0	0	2	0	3	0	0	0	0	0	0	0	0	4	0	4	0	0	0	3	0	4	0	0	0	0	0	0	0	0	0	0	0	0	0	0	0	0	0
Veillonella_magna	0	0	0	0	0	0	0	0	0	0	0	0	0	24	0	0	0	0	0	0	0	0	0	0	0	0	0	0	0	0	0	0	0	0	0	0	0	0	0	0	0	0	0	0	0	0	0	0	0
uncultured_Bacteroidales_bacterium	0	0	0	0	0	0	0	0	0	0	0	0	0	0	0	0	0	0	0	0	0	0	0	0	0	0	0	0	0	0	0	2	0	0	0	0	0	0	0	0	0	0	0	0	0	0	0	0	0
Capnocytophaga_sputigena	2	1	0	0	0	0	0	0	0	0	0	0	0	0	1	0	0	0	1	3	1	0	0	1	0	1	0	0	0	0	0	0	0	0	0	0	0	0	0	0	0	0	0	0	0	0	0	0	0
Streptococcus_agalactiae	0	0	0	0	0	0	0	0	0	0	0	0	1	0	0	4	0	0	0	0	0	0	0	0	0	0	0	0	0	0	0	0	0	0	0	0	0	0	0	0	0	0	0	0	0	0	0	0	0
uncultured_bacterium_A19	0	0	0	0	0	0	0	0	0	2	0	0	0	0	0	0	0	0	0	0	0	0	0	0	0	0	0	0	0	0	0	0	0	1	0	0	0	0	0	0	0	1	0	1	0	0	0	0	0
Clostridium_sp._YIT_12070	0	0	0	0	1	0	0	0	0	0	0	0	0	0	0	3	0	0	0	0	0	0	0	0	0	0	0	0	0	0	0	1	0	0	0	0	0	0	0	0	0	0	0	0	0	0	0	0	0
Leptotrichia_sp._oral_clone_FP036	0	0	0	0	0	0	0	0	0	0	0	0	0	0	0	0	0	0	0	0	0	0	0	0	0	0	0	0	0	0	0	0	0	0	0	0	0	0	0	0	0	0	0	0	0	9	0	0	0
bacterium_P1C10	0	0	0	0	0	0	0	0	0	0	0	0	0	0	0	0	0	0	0	4	0	0	0	0	0	0	0	0	0	0	0	0	0	0	0	0	0	0	0	0	0	0	0	0	0	0	0	0	0
Porphyromonas_bennonis	0	0	0	0	0	0	0	0	0	0	0	0	0	0	0	0	0	0	0	0	0	0	0	0	0	0	0	0	0	0	0	0	0	0	0	0	0	0	0	0	0	0	0	0	0	0	0	0	0
Prevotella_nigrescens	0	0	15	0	0	0	0	0	0	0	0	0	0	0	0	0	0	0	0	0	0	1	0	0	0	0	0	0	0	0	0	0	0	0	0	0	0	0	0	0	0	0	0	0	0	0	0	0	0
uncultured_Alkalibacter_sp.	0	0	0	0	1	0	0	0	0	0	0	0	0	0	0	1	0	0	0	1	0	0	1	0	0	0	0	1	0	0	0	0	0	1	0	0	0	0	0	0	0	0	0	1	0	0	0	0	0
Selenomonas_sp._FOBRC9	0	0	0	0	0	0	0	0	0	0	0	0	0	0	0	0	0	0	1	0	0	0	0	0	0	0	0	0	0	0	0	0	0	0	0	0	0	0	0	0	0	0	0	0	0	0	0	0	0
Corynebacterium_argentoratense_DSM_44202	1	0	0	0	0	0	0	0	0	0	0	0	0	0	0	0	0	0	1	0	0	0	0	0	0	0	0	0	0	0	0	0	0	0	0	0	0	0	0	0	0	0	0	0	0	0	0	0	0
uncultured_bacterium_adhufec279	0	0	0	0	0	0	0	0	0	0	0	0	0	0	0	0	0	0	0	0	0	0	0	0	0	0	0	0	0	0	0	0	0	0	0	0	0	0	0	0	0	0	0	0	0	0	0	0	0
Prevotella_intermedia	0	0	16	1	0	0	0	0	0	0	0	0	0	0	0	0	0	0	0	0	0	0	0	0	0	0	0	0	0	0	0	0	0	0	0	0	0	0	0	0	0	0	0	0	0	0	0	0	0
Anaerococcus_tetradius	0	0	0	0	0	0	0	0	0	0	0	0	0	0	0	0	1	0	0	0	0	0	0	0	0	0	0	0	0	0	0	0	0	0	0	0	0	0	0	0	0	0	0	0	0	0	0	0	0
butyrate-producing_bacterium_L2-7	0	0	0	0	0	0	0	0	0	0	0	0	0	0	0	0	0	0	1	0	0	0	1	2	0	0	0	0	0	0	0	0	0	0	0	0	0	0	0	0	0	0	0	0	1	0	0	0	0
uncultured_Mogibacterium_sp.	0	0	1	0	0	0	0	0	0	0	0	0	0	0	0	0	0	0	0	0	0	0	0	0	0	0	0	0	0	0	0	0	0	0	0	0	0	0	2	0	0	0	0	0	1	2	0	0	1
Blautia_sp._canine_oral_taxon_143	0	0	0	0	0	0	0	0	0	0	1	0	0	0	0	0	0	0	2	0	0	0	0	0	0	0	1	0	0	0	0	0	0	0	0	0	1	0	0	0	1	0	0	0	1	0	0	0	0
Scardovia_inopinata_JCM_12537	0	0	0	0	0	0	0	0	0	0	0	0	0	0	0	0	0	0	0	0	0	0	0	0	0	0	0	0	0	0	0	0	0	0	0	0	0	0	0	0	0	0	0	0	0	0	0	0	0
Pseudomonas_fragi	0	0	0	0	0	0	0	0	0	0	0	0	2	0	0	0	0	0	0	0	0	0	0	0	0	0	0	0	0	0	0	0	0	0	0	0	0	1	0	0	0	0	0	0	0	0	0	1	0
Bacillus_subtilis_KCTC_1028	0	0	0	0	0	0	0	0	0	0	0	0	0	0	0	0	0	0	0	0	0	0	0	0	0	0	0	0	0	0	0	0	0	0	0	0	0	0	0	0	0	0	0	0	0	0	0	0	0
uncultured_Dehalobacterium_sp.	0	0	0	0	0	0	0	0	0	1	0	0	0	0	0	0	0	0	0	0	0	0	1	0	0	0	0	1	0	0	1	0	0	0	0	0	0	0	0	0	0	0	0	0	0	0	0	0	0
Enorma_massiliensis_phI	0	0	0	0	0	0	0	0	0	0	0	1	0	0	0	0	0	0	0	0	0	0	0	0	0	0	0	0	0	0	0	0	0	0	0	0	0	0	0	0	0	0	0	6	0	0	0	0	0
Peptoniphilus_coxii	0	0	0	0	0	0	0	0	0	0	0	0	0	0	0	0	0	0	0	0	0	0	0	0	0	0	0	0	0	0	0	0	0	0	0	0	0	0	0	0	0	0	0	0	0	0	4	0	0
Clostridiales_bacterium_10-3b	0	0	0	0	0	0	0	0	0	0	0	0	0	0	0	0	0	0	0	1	0	7	0	0	0	0	0	0	0	0	0	0	0	0	0	0	0	0	0	0	0	0	0	0	0	0	0	0	0
Acinetobacter_johnsonii	0	0	0	0	0	0	0	0	0	0	0	0	0	0	0	0	0	0	0	0	0	0	0	0	0	0	0	0	0	0	0	0	0	0	0	0	0	0	0	0	0	0	0	0	10	0	0	0	0
Bacteroides_sp.	3	0	0	0	0	0	1	0	0	0	0	0	0	0	0	2	0	0	0	0	0	0	1	0	0	0	0	0	0	0	0	0	0	0	0	0	0	0	0	0	0	0	0	0	0	0	0	0	0
Agarivorans_gilvus	0	0	0	0	0	0	0	0	0	0	0	0	0	0	0	0	0	0	0	0	0	0	0	0	0	0	0	0	0	0	0	0	0	0	0	0	0	0	0	0	0	0	0	0	0	0	0	0	0
uncultured_Selenomonas_sp.	0	0	0	0	0	0	0	0	0	0	0	0	0	0	0	0	0	0	0	0	0	0	0	0	0	0	1	0	0	0	0	0	1	0	0	0	0	0	0	0	0	0	0	0	0	0	0	0	0
uncultured_bacterium_adhufec73	0	0	0	0	0	0	0	0	0	0	0	0	0	0	0	0	0	0	0	0	0	0	0	0	0	0	0	0	0	0	0	0	0	0	0	0	0	0	0	0	0	0	0	0	0	0	0	0	0
Scardovia_wiggsiae	0	0	0	0	0	0	0	0	0	0	0	0	0	0	0	0	0	1	0	1	0	0	0	0	0	0	0	0	0	0	0	0	0	0	0	0	0	0	0	0	0	0	0	0	0	0	0	0	0
Prevotella_amnii	0	0	0	0	0	0	0	0	0	0	0	0	3	0	0	0	0	0	0	0	3	0	0	3	0	3	0	0	0	0	0	1	0	0	0	0	0	0	0	0	0	0	0	0	0	0	0	0	0
Bacteroides_sp._DSM_12148	0	0	0	0	0	0	0	0	0	0	0	0	0	0	0	0	0	0	0	0	0	0	0	0	0	0	0	0	0	0	0	0	0	1	0	0	0	1	0	0	0	0	0	0	0	0	0	0	0
Eubacterium_brachy	0	1	0	0	0	0	0	0	0	0	0	0	0	0	0	0	0	0	0	0	0	0	0	0	0	0	0	0	0	0	0	0	0	0	0	0	0	0	0	0	0	0	0	0	0	4	0	0	0
Peptoniphilus_lacrimalis	0	0	0	0	0	0	0	0	0	0	0	0	1	0	0	0	0	0	0	0	0	0	0	0	0	0	0	0	0	1	0	0	0	0	0	1	0	0	0	0	0	0	0	0	0	0	0	0	0
Neisseria_oralis	0	0	8	0	0	0	0	0	0	0	0	0	0	0	0	0	0	0	0	0	0	1	0	0	0	0	0	0	0	0	0	0	0	0	0	0	0	0	0	0	0	0	0	0	0	0	0	0	0
Clostridiales_bacterium_oral_clone_MCE3_9	0	0	0	0	0	0	0	0	0	0	0	0	0	0	0	0	0	0	0	0	0	0	0	0	0	0	0	0	0	0	0	0	0	0	0	0	0	0	0	0	0	0	0	0	0	0	0	0	0
Gemella_asaccharolytica	0	0	0	0	0	0	0	0	0	0	0	0	0	1	0	0	1	0	0	0	0	0	0	0	0	1	0	0	0	0	0	0	0	0	0	0	0	0	0	0	0	0	0	0	0	0	0	0	0
Campylobacter_ureolyticus	0	0	0	0	0	0	0	0	0	0	0	0	1	0	0	0	0	0	0	0	0	0	0	0	1	0	0	0	0	0	0	0	0	0	0	0	0	0	0	0	0	0	0	0	0	0	0	0	0
Clostridium_sp._ASF502	0	0	0	0	0	0	0	0	0	0	0	0	0	0	0	0	0	0	0	0	0	0	0	0	0	0	0	0	0	0	0	0	0	0	0	0	0	0	0	0	0	0	0	0	0	0	0	0	0
uncultured_microorganism	1	0	0	0	1	0	0	0	0	0	0	0	0	0	0	2	0	0	0	0	0	0	0	0	0	0	0	0	0	0	0	0	0	0	0	1	0	0	0	0	0	0	0	0	0	0	0	0	0
Eubacterium_saphenum	1	0	0	0	0	0	0	0	0	0	0	0	0	0	0	0	0	0	0	0	0	0	0	0	0	0	0	0	0	0	0	0	0	0	0	0	0	0	0	0	0	1	0	0	0	3	0	0	0
Prevotellaceae_bacterium_DNF00733	0	0	0	0	0	0	0	0	0	0	0	0	0	0	0	0	0	0	0	0	1	0	0	0	0	0	0	0	0	2	0	0	0	1	0	0	0	0	0	0	0	0	0	0	0	0	0	0	0
Clostridiales_bacterium_KA00274	0	0	0	0	0	0	0	0	0	0	0	0	0	0	0	0	0	0	0	0	0	0	0	0	0	0	0	0	0	2	1	0	0	1	0	4	0	0	0	0	0	0	0	0	0	0	0	0	0
Clostridium_sp._NML_04A032	0	0	0	0	0	0	0	0	0	0	0	0	0	0	0	0	0	0	0	0	0	0	0	0	0	0	0	0	0	0	0	0	0	0	0	0	0	0	0	0	0	0	0	0	0	0	0	0	0
Clostridium_neonatale	0	0	0	0	0	0	0	0	0	0	0	0	0	0	0	0	0	0	0	0	0	0	0	0	0	0	0	0	0	0	0	0	0	0	0	0	0	0	0	0	0	0	0	0	0	0	0	0	0
intestinal_bacterium_CG19-1	0	0	0	0	2	0	0	0	0	0	0	0	0	0	0	0	0	0	0	0	0	0	0	0	0	0	0	0	0	0	0	0	0	0	0	0	0	0	0	0	0	0	0	3	0	0	0	0	0
uncultured_bacterium_adhufec382	0	0	0	0	0	0	0	0	0	0	0	0	0	0	0	0	0	0	0	0	0	0	0	0	2	0	0	0	0	0	0	0	0	0	0	0	0	0	0	0	0	3	0	0	0	0	0	0	0
Eubacterium_sp._oral_clone_EI074	1	1	0	0	0	0	0	0	0	0	0	0	0	0	0	0	0	0	0	0	0	0	0	0	0	0	0	0	0	0	0	0	0	0	0	0	0	0	0	0	0	0	0	0	0	0	0	0	0
Lactobacillus_jensenii_JV-V16	0	0	0	0	0	0	0	0	0	0	0	0	0	0	0	0	0	3	0	0	0	0	0	0	0	0	0	0	0	0	0	1	0	0	0	0	0	2	0	2	0	0	0	0	0	0	0	0	0
Porphyromonadaceae_bacterium_C941	0	0	0	0	0	0	0	0	0	0	0	0	0	0	0	0	0	0	0	0	0	0	0	0	0	0	0	0	0	0	0	1	0	0	0	0	0	0	0	0	2	0	0	0	0	0	0	0	0
TM7_phylum_sp._oral_clone_CW040	0	0	0	0	0	0	0	0	0	0	0	0	0	0	0	0	0	0	0	0	0	0	0	0	0	0	1	0	0	0	0	0	0	0	0	0	0	0	0	0	0	0	0	0	0	0	0	0	0
Phascolarctobacterium_faecium	0	0	0	0	0	0	0	0	0	0	0	0	0	0	0	1	0	0	0	0	0	0	0	0	0	0	0	0	0	0	0	0	0	0	0	0	0	0	0	0	0	0	0	0	0	0	0	0	0
uncultured_actinobacterium	0	0	0	0	0	0	0	0	0	0	0	0	0	0	0	0	0	0	0	0	0	0	0	0	0	0	0	0	0	0	0	0	0	0	0	0	0	0	0	0	0	0	1	0	0	0	0	0	0
Prevotella_pallens	0	0	0	0	0	0	0	0	0	0	0	0	0	0	0	0	0	0	0	1	0	0	0	0	0	0	0	0	0	0	0	0	0	0	0	0	0	0	0	0	0	0	0	0	0	0	0	0	0
Lactobacillus_guizhouensis	0	0	0	0	0	0	0	0	0	0	0	0	0	0	0	0	0	0	0	0	0	0	0	0	0	0	0	0	0	0	0	0	0	0	0	0	0	0	0	0	0	0	0	0	0	0	0	0	0
Paenibacillus_taiwanensis	0	0	0	0	0	0	0	0	0	0	0	0	0	0	0	0	0	9	0	0	0	0	0	0	0	0	0	0	0	0	0	0	0	0	0	0	0	0	0	0	0	0	0	0	0	0	0	0	0
Anaerofustis_stercorihominis	0	0	0	0	0	0	0	0	0	0	0	0	0	0	0	4	0	0	0	0	0	0	0	0	0	0	0	1	0	0	0	0	0	0	0	0	0	0	0	0	0	0	0	0	0	0	0	0	0
Corynebacterium_variabile_DSM_44702	0	0	0	0	0	0	0	0	0	0	0	0	0	0	0	0	0	0	0	0	0	0	0	0	0	0	0	0	0	0	0	0	0	0	0	0	0	2	0	0	0	0	0	0	0	0	0	0	0
Porphyromonas_somerae	0	0	0	0	0	0	0	0	0	0	0	0	0	0	0	0	0	0	0	0	0	0	0	0	0	0	0	0	0	0	0	0	0	0	0	0	0	0	0	0	0	0	0	0	0	0	0	0	0
Streptococcus_parauberis	0	0	0	0	0	0	0	0	0	0	0	0	0	5	0	0	0	0	0	0	0	0	0	0	0	0	0	0	0	0	0	0	0	0	0	0	0	0	0	0	0	0	0	0	0	0	0	0	0
bacterium_enrichment_culture_clone_DPHB07	0	0	0	0	0	0	0	0	0	0	0	0	0	0	0	0	0	0	0	3	0	0	0	0	0	0	0	0	0	0	0	0	0	0	0	0	0	0	0	0	0	0	0	0	0	0	0	0	0
Parascardovia_denticolens_DSM_10105_=_JCM_12538	0	0	0	0	0	0	0	0	0	0	0	0	0	0	0	0	0	0	0	0	0	0	0	0	0	0	0	0	0	0	0	0	0	0	0	0	0	0	0	0	0	0	0	0	0	0	0	1	0
Paraeggerthella_hongkongensis	0	0	0	0	0	0	0	0	0	0	0	0	0	0	0	0	0	0	0	0	0	0	0	0	0	0	0	0	0	0	0	0	0	0	0	0	0	0	0	0	0	0	0	0	0	0	0	1	0
Vibrio_mediterranei	0	0	0	0	0	0	0	0	0	0	0	0	0	0	0	0	0	0	0	0	0	0	0	0	0	0	0	0	0	0	0	0	0	0	0	0	0	0	0	0	0	0	0	8	0	0	0	0	0
TM7_phylum_sp._oral_taxon_437	0	0	0	0	0	0	0	0	0	0	0	0	0	0	0	0	0	0	0	0	0	0	0	0	0	0	0	0	0	0	0	0	0	0	0	0	0	0	0	0	0	0	0	0	0	0	0	0	0
uncultured_Mollicutes_bacterium	0	0	0	0	0	0	0	0	0	0	0	0	0	0	0	0	0	0	0	0	0	0	0	0	0	0	0	0	0	0	0	0	0	0	0	0	0	3	0	0	0	0	0	4	0	0	0	0	0
Peptoniphilus_sp._gpac148	0	0	0	0	0	0	0	0	0	0	0	0	0	0	0	0	0	0	0	0	0	0	0	0	0	0	0	0	1	0	0	0	0	0	0	0	0	0	0	0	0	0	0	0	0	0	0	0	0
Pseudomonas_aeruginosa_PAO1	0	0	0	0	0	0	0	0	0	0	0	0	0	0	0	0	2	0	0	0	0	0	0	0	1	0	0	0	0	1	0	0	0	0	0	0	0	0	0	0	0	0	0	0	0	0	0	0	0
Parabacteroides_chinchillae	0	0	0	0	0	0	0	0	0	0	0	0	0	0	0	0	1	0	0	0	0	0	0	0	0	0	0	0	0	0	0	0	0	0	0	0	0	0	0	0	0	0	0	0	0	0	0	0	0
Acinetobacter_soli	0	0	0	0	0	0	0	0	0	0	0	0	0	0	0	0	0	0	0	0	0	0	0	0	0	0	0	0	0	0	0	0	0	0	0	0	0	0	0	0	0	0	0	0	6	0	0	0	0
Actinomyces_sp._oral_clone_IP081	0	0	0	0	0	0	0	0	0	0	0	0	0	0	0	0	0	0	0	0	0	0	0	0	0	0	0	0	0	0	0	0	0	0	0	0	0	0	0	0	0	0	0	0	0	0	0	0	0
uncultured_bacterium_adhufec295	0	0	0	0	0	0	0	0	0	0	0	0	0	0	0	0	0	0	0	0	0	0	0	0	0	0	0	0	0	0	0	0	0	0	0	0	0	0	0	0	0	0	0	0	0	0	0	0	0
bacterium_RFB_D08	0	0	0	0	0	0	0	0	0	0	0	0	0	0	0	0	0	0	0	0	0	0	0	0	0	0	0	0	0	0	0	0	0	0	0	0	0	0	0	0	0	0	0	0	0	0	0	0	0
Prevotella_veroralis	0	0	4	0	0	0	0	0	0	0	0	0	0	0	0	0	0	0	0	0	0	0	0	0	0	0	0	0	0	0	0	0	0	0	0	0	0	0	0	0	0	0	0	0	0	0	0	0	0
bacterium_enrichment_culture_clone_BBMC-9	0	0	0	0	0	0	0	0	0	0	0	0	0	0	0	0	0	0	0	0	0	0	0	0	0	0	0	0	0	0	0	0	0	0	0	0	0	0	0	0	0	0	0	0	0	0	0	0	0
Veillonellaceae_bacterium_KA00182	0	0	0	0	0	0	0	0	0	0	0	0	0	0	1	0	0	0	0	0	2	0	0	0	0	1	0	0	0	0	0	0	0	0	0	0	0	0	0	0	0	0	0	0	0	0	0	0	0
Mycoplasma_hominis	0	0	0	0	0	0	0	0	0	0	0	0	1	0	0	0	1	0	0	0	0	0	0	0	0	0	0	0	0	0	0	0	0	0	0	0	0	0	0	0	0	0	0	0	0	0	0	0	0
Selenomonas_infelix	0	0	1	0	0	0	0	0	0	0	0	0	0	0	0	0	0	0	0	0	0	0	0	0	0	0	0	0	0	0	0	0	0	0	0	0	0	0	0	0	0	0	0	0	0	0	0	0	0
Corynebacterium_tuberculostearicum	0	0	0	0	0	0	0	0	0	0	0	0	0	0	0	0	0	0	0	0	0	0	0	0	0	0	0	0	0	0	0	0	0	0	0	0	0	0	0	0	0	0	0	0	0	0	0	0	0
Coriobacteriales_bacterium_DNF00809	0	0	0	0	0	0	0	0	0	0	0	0	0	0	1	0	1	0	0	0	0	0	0	0	0	0	0	0	0	0	1	1	0	1	0	0	0	0	0	0	0	0	0	0	0	0	0	0	0
Aerococcus_christensenii	0	0	0	0	0	0	0	0	0	0	0	0	0	0	0	1	0	0	0	0	0	0	0	0	0	0	0	0	1	0	0	0	0	0	0	0	0	0	0	0	0	0	0	0	0	0	0	0	0
Rothia_nasimurium	0	0	0	0	0	0	0	0	0	0	0	0	0	0	0	0	0	0	0	0	0	0	0	0	0	0	0	0	0	0	0	0	0	0	0	0	0	0	0	0	2	0	0	0	0	0	0	0	0
uncultured_bacterium_adhufec153	0	0	0	0	0	0	0	0	0	0	0	0	0	0	0	0	0	0	0	0	1	0	0	0	0	0	0	0	0	0	2	0	0	0	0	0	0	0	0	0	0	0	0	0	0	0	0	0	0
Leuconostoc_carnosum	0	0	0	0	0	0	0	0	0	0	0	0	0	0	0	0	0	0	0	0	0	0	0	0	0	0	0	0	0	0	0	0	0	0	0	0	0	0	0	0	0	0	0	0	0	0	0	0	0
Selenomonas_sp._oral_taxon_478	0	0	1	0	0	0	0	0	0	0	0	0	0	0	0	0	0	0	0	0	0	0	0	0	0	0	0	0	0	0	0	0	1	0	0	0	0	0	0	0	0	0	0	0	0	0	0	0	0
Helicobacter_rodentium	0	0	0	0	0	0	0	0	0	0	0	0	0	0	0	0	0	0	0	0	0	0	0	0	0	0	0	0	0	0	0	0	0	0	0	0	0	0	0	0	0	0	0	0	0	0	0	0	0
Mobiluncus_curtisii	0	0	0	0	0	0	0	0	0	0	0	0	0	0	0	0	0	0	0	0	0	0	0	2	0	0	0	0	0	0	0	0	0	0	0	0	0	0	0	0	0	0	0	0	0	0	0	0	0
Cryptobacterium_curtum_DSM_15641	0	0	0	0	0	0	0	0	0	0	0	0	0	0	0	0	0	0	0	0	0	0	0	0	0	0	0	0	0	0	0	0	0	0	0	0	0	0	0	0	0	0	0	0	0	0	0	0	0
Lactobacillus_parafarraginis	0	0	0	0	0	0	0	0	0	0	0	0	0	0	0	0	0	0	0	0	0	0	0	0	0	0	0	0	0	0	0	0	0	0	0	0	0	0	0	0	0	0	0	0	0	0	0	0	0
Sutterella_stercoricanis	0	0	0	0	0	0	0	0	3	0	0	0	0	0	0	0	0	0	0	0	0	0	0	0	0	0	0	0	0	0	0	0	0	0	0	0	0	0	0	0	0	0	0	0	0	0	0	0	0
Actinomyces_massiliensis	0	0	0	0	0	0	0	0	0	0	0	0	0	0	1	0	0	0	0	0	0	0	0	0	0	0	0	0	0	0	0	0	0	0	0	0	0	0	0	0	0	0	0	0	0	0	0	0	0
Dialister_micraerophilus	0	0	0	0	0	0	0	0	0	0	0	0	0	0	0	0	0	0	0	0	0	0	0	0	0	0	0	0	0	0	0	0	0	0	1	0	0	0	0	0	0	0	0	0	0	0	0	0	0
Bacteroidetes_bacterium_oral_taxon_274	0	0	0	0	0	0	0	0	0	0	0	0	1	0	0	0	0	0	0	0	0	1	0	0	0	0	0	0	0	0	0	0	0	0	0	0	0	0	0	0	0	0	0	0	0	0	0	0	0
uncultured_Synergistetes_bacterium	0	0	0	0	0	0	0	0	0	0	0	0	0	0	0	0	0	0	0	0	0	0	0	0	0	0	0	0	0	0	0	0	0	0	0	0	0	0	0	0	0	0	0	0	0	0	0	0	0
Mageeibacillus_indolicus	0	0	0	0	0	0	0	0	0	0	0	0	0	0	0	0	0	0	0	0	0	0	0	0	0	0	0	0	0	3	1	0	0	0	0	0	0	0	0	0	0	0	0	0	0	0	0	0	0
Candidatus_Soleaferrea_massiliensis_AP7	0	0	0	0	0	0	0	0	0	0	0	0	0	0	0	0	0	0	0	0	0	0	0	0	0	0	0	0	0	0	0	0	0	0	0	0	0	0	0	0	0	0	0	0	0	0	0	0	0
uncultured_Clostridium_sp.	0	0	0	0	0	0	0	0	0	0	0	0	0	0	0	0	0	0	0	0	0	0	0	0	0	0	0	0	0	0	0	0	0	0	0	2	0	0	0	0	0	0	0	0	0	0	0	0	0
Coprobacter_fastidiosus	0	0	0	0	0	0	0	0	0	0	0	0	0	0	0	0	0	0	0	0	0	0	0	0	0	0	0	0	0	0	0	0	0	0	0	0	0	0	0	0	0	0	0	0	0	0	0	0	0
Eubacterium_sp._oral_clone_FX028	0	0	0	0	0	0	0	0	0	0	0	0	0	0	0	0	0	0	0	0	0	0	0	0	0	0	0	0	0	0	0	0	0	0	0	0	0	0	0	0	0	0	0	0	0	0	1	0	0
Capnocytophaga_ochracea	0	0	0	0	0	0	0	0	0	0	0	0	0	0	0	0	0	0	0	0	0	0	0	0	0	0	0	0	1	0	0	0	0	1	0	0	0	0	0	0	0	0	0	0	0	0	0	0	0
Alloprevotella_rava	0	0	3	0	0	0	0	0	0	0	0	0	0	0	0	0	0	0	0	0	0	0	0	0	0	0	0	0	0	0	0	0	0	0	0	0	0	0	0	0	0	0	0	0	0	0	0	0	0
uncultured_human_oral_bacterium_A15	0	0	0	0	0	0	0	0	0	0	0	0	1	0	0	0	0	0	0	0	0	0	0	0	0	0	0	0	0	0	0	0	0	0	0	0	0	0	0	0	0	0	0	0	0	0	0	0	0
Propionibacterium_sp._oral_strain_FMA5	0	0	0	0	0	0	0	0	0	0	0	0	0	0	0	0	0	0	0	0	0	0	0	0	0	0	0	0	0	0	0	0	0	0	0	0	0	0	0	0	0	0	0	0	0	0	0	0	0
Lactobacillus_rossiae	0	0	0	0	0	0	0	0	0	0	0	1	0	0	0	0	0	0	0	0	0	0	0	0	0	0	0	0	0	0	0	0	0	0	0	0	0	0	0	0	0	0	0	0	0	0	0	0	0
Prevotella_sp._Smarlab_121567	0	0	0	0	0	0	0	0	0	0	0	0	0	0	0	0	0	0	0	0	0	0	0	0	0	3	0	0	0	0	0	0	0	0	0	0	0	0	0	0	0	0	0	0	0	0	0	0	0
Clostridium_sp._826	0	0	0	0	0	0	0	0	0	0	0	0	0	0	0	0	0	0	0	0	0	0	0	0	0	0	0	0	0	0	0	0	0	0	0	0	0	0	0	0	0	0	0	0	0	0	0	0	0
uncultured_Acidaminococcaceae_bacterium	0	0	1	0	0	0	0	0	0	0	0	0	0	0	0	0	0	0	0	0	0	0	0	0	0	0	0	0	0	0	0	0	0	0	0	0	0	0	0	0	0	0	0	0	0	0	0	0	0
Phocaeicola_abscessus	0	0	0	1	0	0	0	0	0	0	0	0	0	0	0	0	0	0	0	0	0	0	0	0	0	0	0	0	0	0	0	0	0	0	0	0	0	0	0	0	0	0	0	0	0	0	0	0	0
uncultured_anaerobic_bacterium	0	0	0	0	0	0	0	0	0	0	0	0	0	0	0	0	0	0	0	0	0	0	0	0	0	0	0	0	0	0	0	0	0	0	0	0	0	0	0	0	0	0	0	0	0	0	0	0	0
Bacteroides_pectinophilus	0	0	0	0	0	0	0	0	0	0	0	0	0	0	0	0	0	0	0	0	0	0	0	0	0	0	0	0	0	0	0	0	0	0	0	0	0	0	0	0	0	0	0	0	0	0	0	0	0
unidentified_rumen_bacterium_RF39	0	0	0	0	0	0	0	0	0	0	0	0	0	0	0	0	0	0	0	0	0	0	0	0	0	0	0	0	0	0	0	0	0	0	0	0	0	0	0	0	0	0	0	0	0	0	0	0	0
Bacteroides_fragilis_YCH46	0	0	0	0	0	0	0	0	0	0	0	0	0	0	0	0	0	0	0	0	0	0	0	0	0	0	0	0	0	0	0	0	0	0	0	0	0	0	0	0	0	0	0	0	0	0	0	0	0
Prevotella_dentalis_DSM_3688	0	0	3	0	0	0	0	0	0	0	0	0	0	0	0	0	0	0	0	0	0	0	0	0	0	0	0	0	0	0	0	0	0	0	0	0	0	0	0	0	0	0	0	0	0	0	0	0	0
Prevotella_heparinolytica	0	0	3	0	0	0	0	0	0	0	0	0	0	0	0	0	0	0	0	0	0	0	0	0	0	0	0	0	0	0	0	0	0	0	0	0	0	0	0	0	0	0	0	0	0	0	0	0	0
Clostridiales_bacterium_60-7e	0	0	0	0	0	0	0	0	0	0	0	0	0	0	0	0	0	0	0	0	0	0	0	0	0	0	0	0	0	0	0	0	0	0	0	0	0	0	0	0	0	0	0	3	0	0	0	0	0
Slackia_equolifaciens	0	0	0	0	0	0	0	0	0	0	0	0	0	0	0	0	0	0	0	0	0	0	0	0	0	0	0	0	0	0	0	0	0	0	0	0	0	0	0	0	0	0	0	0	0	0	0	0	0
Prevotella_sp._oral_taxon_H59	0	0	0	0	0	0	0	0	0	0	0	0	0	0	0	0	0	0	0	0	0	0	0	0	0	0	0	0	0	0	0	0	0	0	0	0	0	0	0	0	0	0	0	0	0	0	0	0	0
uncultured_Enterobacter_sp.	0	0	0	0	0	0	0	0	0	0	0	0	0	0	0	0	0	0	0	0	0	0	0	0	0	0	0	0	0	0	0	0	0	0	0	0	0	0	0	0	0	0	0	0	0	0	0	0	0
uncultured_Capnocytophaga_sp.	0	0	0	0	0	0	0	0	0	0	0	0	0	0	0	0	0	0	0	0	0	0	0	0	0	0	0	0	0	0	0	0	0	0	0	0	0	0	0	0	0	0	0	0	0	0	0	0	0
uncultured_Bacteroides_sp.	0	0	0	0	0	0	0	0	0	0	0	0	0	0	0	0	0	0	0	0	0	0	0	0	0	0	0	0	0	0	0	0	0	0	0	0	0	0	0	0	0	0	0	0	0	0	0	0	0
uncultured_Kopriimonas_sp.	0	0	0	0	0	0	0	0	0	0	0	0	0	0	0	0	0	0	0	0	0	0	0	0	0	0	0	0	0	0	0	0	0	0	0	0	0	0	0	0	0	0	0	0	0	0	0	0	0
Eubacterium_sp._oral_clone_BU014	0	0	0	0	0	0	0	0	0	0	0	0	0	0	0	0	0	0	0	0	0	0	0	0	0	0	0	0	0	0	0	0	0	0	0	0	0	0	0	0	0	0	0	0	0	0	0	0	0
Anoxybacillus_flavithermus	0	0	0	0	0	0	0	0	0	0	0	0	0	0	0	0	0	0	0	0	0	0	0	0	0	0	0	0	0	0	0	0	0	0	0	0	0	0	0	0	0	0	0	0	0	0	0	0	0
Prevotella_bergensis	0	0	0	0	0	0	0	0	0	0	0	0	0	0	0	0	0	0	0	0	0	0	0	1	0	0	0	0	0	0	0	0	0	0	0	0	0	0	0	0	0	0	0	0	0	0	0	0	0
Bacteroides_sp._DJF_B097	0	0	0	0	0	0	0	0	0	0	0	0	0	0	0	0	0	0	0	0	0	0	0	0	0	0	0	0	0	0	0	0	0	1	1	0	0	0	0	0	0	0	0	0	0	0	0	0	0
Prevotella_sp._oral_taxon_526	0	0	0	2	0	0	0	0	0	0	0	0	0	0	0	0	0	0	0	0	0	0	0	0	0	0	0	0	0	0	0	0	0	0	0	0	0	0	0	0	0	0	0	0	0	0	0	0	0
uncultured_bacterium_adhufec101	0	0	0	0	0	0	0	0	0	0	0	0	0	0	0	0	0	0	0	0	0	0	0	0	0	0	0	0	0	0	0	0	0	0	0	0	0	0	0	0	0	0	0	0	0	0	0	0	0
bacterium_P1C12	0	0	0	0	0	0	0	0	0	0	0	0	0	0	0	0	0	0	0	0	0	0	0	0	0	0	0	0	0	0	0	0	0	0	0	0	0	0	0	0	0	0	0	0	0	0	0	0	0
uncultured_Sutterellaceae_bacterium	0	0	0	0	0	0	0	0	0	0	0	0	0	0	0	0	0	0	0	0	0	0	0	0	0	0	0	0	0	0	0	0	0	0	0	0	0	0	0	0	0	0	0	0	0	0	0	0	0
Weissella_ceti	0	0	0	0	0	0	0	0	0	0	0	0	0	0	0	0	0	0	0	0	0	0	0	0	0	0	0	0	0	0	0	0	0	0	0	0	0	0	0	0	0	0	0	0	0	0	0	0	0
TM7_phylum_sp._oral_clone_BU080	0	0	0	0	0	0	0	0	0	0	0	0	0	0	0	0	0	0	0	0	0	0	0	0	0	0	0	0	0	0	0	0	0	0	0	0	0	0	0	0	0	0	0	0	0	0	0	0	0
Peptoniphilus_duerdenii	0	0	0	0	0	0	0	0	0	0	0	0	0	0	0	0	0	0	0	0	0	0	0	0	0	0	0	0	0	0	0	0	0	0	0	0	0	0	0	0	0	0	0	0	0	0	0	0	0
Corynebacterium_imitans	0	0	0	0	0	0	0	0	0	0	0	0	0	0	0	0	0	0	0	0	0	0	0	0	0	0	0	0	0	0	0	0	0	0	0	0	0	0	0	0	0	0	0	0	0	0	0	0	0
Veillonellaceae_bacterium_DNF00626	0	0	0	0	0	0	0	0	0	0	0	0	1	0	0	0	0	0	0	0	0	0	0	0	0	0	0	0	0	0	0	0	0	0	0	0	0	0	0	0	0	0	0	0	0	0	0	0	0
Peptoniphilus_obesi_ph1	0	0	0	0	0	0	0	0	0	0	0	0	0	0	0	0	0	0	0	0	0	0	0	0	0	0	0	0	0	0	0	0	0	0	0	0	0	0	0	0	0	0	0	0	0	0	0	0	0
Eubacteriaceae_bacterium_DJF_B077	0	0	0	0	0	0	0	0	0	0	0	0	0	0	0	0	0	0	0	0	0	0	0	0	0	0	0	0	0	0	1	0	0	0	0	0	0	0	0	0	0	0	0	0	0	0	0	0	0
Idiomarina_taiwanensis	0	0	0	0	0	0	0	0	0	0	0	0	0	1	0	0	0	0	0	0	0	0	0	0	0	0	0	0	0	0	0	0	0	0	0	0	0	0	0	0	0	0	0	0	0	0	0	0	0
uncultured_bacterium_adhufec55	0	0	0	0	0	0	0	0	0	0	0	0	0	0	1	0	0	0	0	0	0	0	0	0	0	0	0	0	0	0	0	0	0	0	0	0	0	0	0	0	0	0	0	0	0	0	0	0	0
Treponema_denticola_OTK	0	0	0	0	0	0	0	0	0	0	0	0	0	0	0	0	0	0	0	0	0	0	0	0	0	0	0	0	0	0	0	0	0	0	0	0	0	0	0	0	0	0	0	0	0	0	0	0	0
GN02_bacterium_human_oral_taxon_HOT-873	0	0	0	0	0	0	0	0	0	0	0	0	0	0	0	0	0	0	0	0	0	1	0	0	0	0	0	0	0	0	0	0	0	0	0	0	0	0	0	0	0	0	0	0	0	0	0	0	0
Bifidobacterium_bifidum_BGN4	0	0	0	0	0	0	0	0	0	0	0	0	0	0	0	0	0	0	0	0	0	0	0	0	0	0	0	0	0	0	0	0	0	1	0	0	0	0	0	0	0	0	0	0	0	0	0	0	0
Sphingomonas_kaistensis	0	0	0	0	0	0	0	0	0	0	0	0	0	0	0	0	0	0	0	0	0	0	0	0	0	0	0	0	0	0	0	0	0	0	1	0	0	0	0	0	0	0	0	0	0	0	0	0	0
Rahnella_aquatilis	0	0	0	0	0	0	0	0	0	0	0	0	0	0	0	0	0	0	0	0	0	0	0	0	0	0	0	0	0	0	0	0	0	0	0	0	0	0	0	0	0	0	0	0	0	0	0	0	0
uncultured_bacterium_adhufec236	0	0	0	0	0	0	0	0	0	0	0	0	0	0	0	0	0	0	0	0	0	0	0	0	0	0	0	0	0	0	0	0	0	0	0	0	0	0	0	0	0	0	0	0	0	0	0	0	0
Chloroflexi_bacterium_human_oral_taxon_HOT-439	0	0	0	0	0	0	0	0	0	0	0	0	0	0	0	0	0	0	0	0	0	0	0	0	0	0	0	0	0	0	0	0	0	0	0	0	0	0	0	0	0	0	0	0	0	0	0	0	0
Lactobacillus_acetotolerans	0	0	0	0	0	0	0	0	0	0	0	0	0	0	0	0	0	0	0	0	0	0	0	0	0	0	0	0	0	0	0	0	0	0	0	0	0	0	0	0	0	0	0	0	0	0	0	0	0
Mitsuokella_sp._oral_taxon_G68	0	0	0	0	0	0	0	0	0	0	0	0	0	0	0	0	0	0	0	0	0	0	0	0	0	0	0	0	0	0	0	0	0	0	0	0	0	0	0	0	0	0	0	0	0	0	0	0	0
uncultured_bacterium_adhufec172	0	0	0	0	0	0	0	0	0	0	0	0	0	0	0	0	0	0	0	0	0	0	0	0	0	0	0	0	0	0	0	0	0	0	0	0	0	0	0	0	0	0	0	0	0	0	0	0	0
uncultured_Bacteroidaceae_bacterium	0	0	0	0	0	0	0	0	0	0	0	0	0	0	0	0	0	0	0	0	0	0	0	0	0	0	0	0	0	0	0	0	0	0	0	0	0	1	0	0	0	0	0	0	0	0	0	0	0
Clostridium_sp._MDA2315	0	0	0	0	0	0	0	0	0	0	0	0	0	0	0	0	0	0	0	0	0	0	0	0	0	0	0	0	0	0	0	0	0	0	0	0	0	0	0	0	0	0	0	0	0	0	0	0	0
Lactobacillus_sp._oral_taxon_052	0	0	0	0	0	0	0	0	0	0	0	0	0	0	0	0	0	0	0	0	0	0	0	0	0	0	0	0	0	0	0	0	0	0	0	0	0	0	0	0	0	0	0	0	0	0	0	0	0
uncultured_marine_bacterium	0	0	0	0	0	0	0	0	0	0	0	0	0	0	0	0	0	0	0	0	0	0	0	0	0	0	0	0	0	0	0	0	0	0	0	0	0	0	0	0	0	0	0	0	0	0	0	0	0
All	42455	42455	42455	42455	42455	42455	42455	42455	42455	42455	42455	42455	42455	42455	42455	42455	42455	42455	42455	42455	42455	42455	42455	42455	42455	42455	42455	42455	42455	42455	42455	42455	42455	42455	42455	42455	42455	42455	42455	42455	42455	42455	42455	42455	42455	42455	42455	42455	42455
[truncated: 138 more columns]
