# Supplementary material for: Characteristics of the gut microbiome in patients with prediabetes and type 2 diabetes
Source: PeerJ. 2021 Mar 24;9:e10952. doi: 10.7717/peerj.10952 (PMC8000457; doi:10.7717/peerj.10952)
Supplement: Supplemental Information 2 [file peerj-09-10952-s002.zip]

Archive with 6 entries (4 files):
- sequence/Statistics/
- sequence/Statistics/reads.clean.length.distribution.pdf
- sequence/Statistics/reads.clean.length.distribution.xls
- sequence/Statistics/reads.clean.stat
- sequence/Statistics/seqStat.xls
- sequence/
