# Supplementary material for: Characteristics of the gut microbiome in patients with prediabetes and type 2 diabetes
Source: PeerJ. 2021 Mar 24;9:e10952. doi: 10.7717/peerj.10952 (PMC8000457; doi:10.7717/peerj.10952)
Supplement: Supplemental Information 2 [file peerj-09-10952-s002.zip › sequence/Statistics/reads.clean.length.distribution.xls]

100	8
101	20
102	24
103	7
104	30
105	0
106	5
107	14
108	2
109	4
110	18
111	6
112	7
113	10
114	4
115	10
116	2
117	8
118	48
119	15
120	373
121	7
122	16
123	56
124	1
125	5
126	39
127	9
128	254
129	7
130	6
131	14
132	3
133	8
134	11
135	9
136	260
137	4
138	2
139	5
140	3
141	16
142	4
143	1
144	8
145	7
146	63
147	14
148	1248
149	8
150	10
151	7
152	1
153	2
154	4
155	22
156	1
157	3
158	10
159	3
160	5
161	7
162	7
163	1
164	6
165	8
166	14
167	45
168	5
169	2
170	5
171	76
172	10
173	23
174	0
175	4
176	7
177	8
178	1
179	9
180	6
181	1
182	6
183	3
184	2
185	2
186	1
187	20
188	102
189	106
190	11
191	12
192	5
193	17
194	5
195	3
196	4
197	4
198	2
199	13
200	50
201	9
202	407
203	14
204	4
205	4
206	3
207	5
208	8
209	2
210	1
211	5
212	2
213	8
214	13
215	2
216	1
217	7
218	4
219	5
220	16
221	1
222	5
223	3
224	8
225	6
226	6
227	13
228	9
229	77
230	36
231	5
232	1
233	5
234	15
235	2
236	7
237	8
238	0
239	0
240	2
241	3
242	1
243	5
244	1
245	0
246	11
247	11
248	30
249	12
250	6
251	37
252	193
253	0
254	7
255	5
256	51
257	297
258	12
259	823
260	8366
261	23
262	3
263	8
264	4
265	4
266	0
267	4
268	3
269	9
270	0
271	5
272	4
273	1
274	2
275	0
276	8
277	3
278	8
279	2
280	3
281	3
282	14
283	7
284	7
285	12
286	13
287	5
288	2
289	13
290	6
291	2
292	3
293	3
294	4
295	3
296	3
297	9
298	2
299	3
300	17
301	15
302	13
303	13
304	7
305	11
306	7
307	16
308	15
309	10
310	4
311	6
312	1
313	3
314	54
315	30
316	11
317	25
318	7
319	2
320	12
321	17
322	15
323	13
324	11
325	17
326	18
327	7
328	7
329	3
330	0
331	16
332	15
333	13
334	17
335	82
336	44
337	9
338	18
339	11
340	42
341	23
342	16
343	74
344	12
345	13
346	6
347	1
348	7
349	4
350	2
351	19
352	9
353	2
354	9
355	11
356	19
357	11
358	25
359	43
360	29
361	17
362	19
363	16
364	14
365	31
366	21
367	26
368	27
369	12
370	33
371	8
372	12
373	35
374	17
375	12
376	9
377	55
378	13
379	14
380	16
381	11
382	13
383	39
384	46
385	208
386	7971
387	26
388	19
389	29
390	59
391	32
392	20
393	34
394	29
395	38
396	67
397	88
398	306
399	3432
400	7528
401	293004
402	6816534
403	1122273
404	653902
405	1075165
406	54678
407	122955
408	84460
409	327886
410	3037
411	151085
412	10513
413	72
414	49
415	83
416	160
417	217
418	3753
419	3503
420	108837
421	330204
422	11615803
423	139955
424	3260
425	25358
426	424173
427	3476217
428	138853
429	9013
430	967
431	67
432	18
433	18
434	16
435	6
436	5
437	7
438	7
439	25
440	14
441	10
442	19
443	10
444	4
445	6
446	7
447	2
448	2
449	6
450	2
451	7
