# Supplementary material for: Characteristics of the gut microbiome in patients with prediabetes and type 2 diabetes
Source: PeerJ. 2021 Mar 24;9:e10952. doi: 10.7717/peerj.10952 (PMC8000457; doi:10.7717/peerj.10952)
Supplement: Supplemental Information 2 [file peerj-09-10952-s002.zip › sequence/Statistics/reads.clean.stat]

Length stats and distribution.
------------------------------
N50: 422
N95: 402
minimum: 100
maximum: 452
average: 415.06
variance: 122.11
tot. residues: 11,219,833,837
num. seqs.: 27031810

[100 , 101[ (       8): 
[101 , 102[ (      20): 
[102 , 103[ (      24): 
[103 , 104[ (       7): 
[104 , 105[ (      30): 
[105 , 106[ (       0): 
[106 , 107[ (       5): 
[107 , 108[ (      14): 
[108 , 109[ (       2): 
[109 , 110[ (       4): 
[110 , 111[ (      18): 
[111 , 112[ (       6): 
[112 , 113[ (       7): 
[113 , 114[ (      10): 
[114 , 115[ (       4): 
[115 , 116[ (      10): 
[116 , 117[ (       2): 
[117 , 118[ (       8): 
[118 , 119[ (      48): 
[119 , 120[ (      15): 
[120 , 121[ (     373): 
[121 , 122[ (       7): 
[122 , 123[ (      16): 
[123 , 124[ (      56): 
[124 , 125[ (       1): 
[125 , 126[ (       5): 
[126 , 127[ (      39): 
[127 , 128[ (       9): 
[128 , 129[ (     254): 
[129 , 130[ (       7): 
[130 , 131[ (       6): 
[131 , 132[ (      14): 
[132 , 133[ (       3): 
[133 , 134[ (       8): 
[134 , 135[ (      11): 
[135 , 136[ (       9): 
[136 , 137[ (     260): 
[137 , 138[ (       4): 
[138 , 139[ (       2): 
[139 , 140[ (       5): 
[140 , 141[ (       3): 
[141 , 142[ (      16): 
[142 , 143[ (       4): 
[143 , 144[ (       1): 
[144 , 145[ (       8): 
[145 , 146[ (       7): 
[146 , 147[ (      63): 
[147 , 148[ (      14): 
[148 , 149[ (    1248): 
[149 , 150[ (       8): 
[150 , 151[ (      10): 
[151 , 152[ (       7): 
[152 , 153[ (       1): 
[153 , 154[ (       2): 
[154 , 155[ (       4): 
[155 , 156[ (      22): 
[156 , 157[ (       1): 
[157 , 158[ (       3): 
[158 , 159[ (      10): 
[159 , 160[ (       3): 
[160 , 161[ (       5): 
[161 , 162[ (       7): 
[162 , 163[ (       7): 
[163 , 164[ (       1): 
[164 , 165[ (       6): 
[165 , 166[ (       8): 
[166 , 167[ (      14): 
[167 , 168[ (      45): 
[168 , 169[ (       5): 
[169 , 170[ (       2): 
[170 , 171[ (       5): 
[171 , 172[ (      76): 
[172 , 173[ (      10): 
[173 , 174[ (      23): 
[174 , 175[ (       0): 
[175 , 176[ (       4): 
[176 , 177[ (       7): 
[177 , 178[ (       8): 
[178 , 179[ (       1): 
[179 , 180[ (       9): 
[180 , 181[ (       6): 
[181 , 182[ (       1): 
[182 , 183[ (       6): 
[183 , 184[ (       3): 
[184 , 185[ (       2): 
[185 , 186[ (       2): 
[186 , 187[ (       1): 
[187 , 188[ (      20): 
[188 , 189[ (     102): 
[189 , 190[ (     106): 
[190 , 191[ (      11): 
[191 , 192[ (      12): 
[192 , 193[ (       5): 
[193 , 194[ (      17): 
[194 , 195[ (       5): 
[195 , 196[ (       3): 
[196 , 197[ (       4): 
[197 , 198[ (       4): 
[198 , 199[ (       2): 
[199 , 200[ (      13): 
[200 , 201[ (      50): 
[201 , 202[ (       9): 
[202 , 203[ (     407): 
[203 , 204[ (      14): 
[204 , 205[ (       4): 
[205 , 206[ (       4): 
[206 , 207[ (       3): 
[207 , 208[ (       5): 
[208 , 209[ (       8): 
[209 , 210[ (       2): 
[210 , 211[ (       1): 
[211 , 212[ (       5): 
[212 , 213[ (       2): 
[213 , 214[ (       8): 
[214 , 215[ (      13): 
[215 , 216[ (       2): 
[216 , 217[ (       1): 
[217 , 218[ (       7): 
[218 , 219[ (       4): 
[219 , 220[ (       5): 
[220 , 221[ (      16): 
[221 , 222[ (       1): 
[222 , 223[ (       5): 
[223 , 224[ (       3): 
[224 , 225[ (       8): 
[225 , 226[ (       6): 
[226 , 227[ (       6): 
[227 , 228[ (      13): 
[228 , 229[ (       9): 
[229 , 230[ (      77): 
[230 , 231[ (      36): 
[231 , 232[ (       5): 
[232 , 233[ (       1): 
[233 , 234[ (       5): 
[234 , 235[ (      15): 
[235 , 236[ (       2): 
[236 , 237[ (       7): 
[237 , 238[ (       8): 
[238 , 239[ (       0): 
[239 , 240[ (       0): 
[240 , 241[ (       2): 
[241 , 242[ (       3): 
[242 , 243[ (       1): 
[243 , 244[ (       5): 
[244 , 245[ (       1): 
[245 , 246[ (       0): 
[246 , 247[ (      11): 
[247 , 248[ (      11): 
[248 , 249[ (      30): 
[249 , 250[ (      12): 
[250 , 251[ (       6): 
[251 , 252[ (      37): 
[252 , 253[ (     193): 
[253 , 254[ (       0): 
[254 , 255[ (       7): 
[255 , 256[ (       5): 
[256 , 257[ (      51): 
[257 , 258[ (     297): 
[258 , 259[ (      12): 
[259 , 260[ (     823): 
[260 , 261[ (    8366): 
[261 , 262[ (      23): 
[262 , 263[ (       3): 
[263 , 264[ (       8): 
[264 , 265[ (       4): 
[265 , 266[ (       4): 
[266 , 267[ (       0): 
[267 , 268[ (       4): 
[268 , 269[ (       3): 
[269 , 270[ (       9): 
[270 , 271[ (       0): 
[271 , 272[ (       5): 
[272 , 273[ (       4): 
[273 , 274[ (       1): 
[274 , 275[ (       2): 
[275 , 276[ (       0): 
[276 , 277[ (       8): 
[277 , 278[ (       3): 
[278 , 279[ (       8): 
[279 , 280[ (       2): 
[280 , 281[ (       3): 
[281 , 282[ (       3): 
[282 , 283[ (      14): 
[283 , 284[ (       7): 
[284 , 285[ (       7): 
[285 , 286[ (      12): 
[286 , 287[ (      13): 
[287 , 288[ (       5): 
[288 , 289[ (       2): 
[289 , 290[ (      13): 
[290 , 291[ (       6): 
[291 , 292[ (       2): 
[292 , 293[ (       3): 
[293 , 294[ (       3): 
[294 , 295[ (       4): 
[295 , 296[ (       3): 
[296 , 297[ (       3): 
[297 , 298[ (       9): 
[298 , 299[ (       2): 
[299 , 300[ (       3): 
[300 , 301[ (      17): 
[301 , 302[ (      15): 
[302 , 303[ (      13): 
[303 , 304[ (      13): 
[304 , 305[ (       7): 
[305 , 306[ (      11): 
[306 , 307[ (       7): 
[307 , 308[ (      16): 
[308 , 309[ (      15): 
[309 , 310[ (      10): 
[310 , 311[ (       4): 
[311 , 312[ (       6): 
[312 , 313[ (       1): 
[313 , 314[ (       3): 
[314 , 315[ (      54): 
[315 , 316[ (      30): 
[316 , 317[ (      11): 
[317 , 318[ (      25): 
[318 , 319[ (       7): 
[319 , 320[ (       2): 
[320 , 321[ (      12): 
[321 , 322[ (      17): 
[322 , 323[ (      15): 
[323 , 324[ (      13): 
[324 , 325[ (      11): 
[325 , 326[ (      17): 
[326 , 327[ (      18): 
[327 , 328[ (       7): 
[328 , 329[ (       7): 
[329 , 330[ (       3): 
[330 , 331[ (       0): 
[331 , 332[ (      16): 
[332 , 333[ (      15): 
[333 , 334[ (      13): 
[334 , 335[ (      17): 
[335 , 336[ (      82): 
[336 , 337[ (      44): 
[337 , 338[ (       9): 
[338 , 339[ (      18): 
[339 , 340[ (      11): 
[340 , 341[ (      42): 
[341 , 342[ (      23): 
[342 , 343[ (      16): 
[343 , 344[ (      74): 
[344 , 345[ (      12): 
[345 , 346[ (      13): 
[346 , 347[ (       6): 
[347 , 348[ (       1): 
[348 , 349[ (       7): 
[349 , 350[ (       4): 
[350 , 351[ (       2): 
[351 , 352[ (      19): 
[352 , 353[ (       9): 
[353 , 354[ (       2): 
[354 , 355[ (       9): 
[355 , 356[ (      11): 
[356 , 357[ (      19): 
[357 , 358[ (      11): 
[358 , 359[ (      25): 
[359 , 360[ (      43): 
[360 , 361[ (      29): 
[361 , 362[ (      17): 
[362 , 363[ (      19): 
[363 , 364[ (      16): 
[364 , 365[ (      14): 
[365 , 366[ (      31): 
[366 , 367[ (      21): 
[367 , 368[ (      26): 
[368 , 369[ (      27): 
[369 , 370[ (      12): 
[370 , 371[ (      33): 
[371 , 372[ (       8): 
[372 , 373[ (      12): 
[373 , 374[ (      35): 
[374 , 375[ (      17): 
[375 , 376[ (      12): 
[376 , 377[ (       9): 
[377 , 378[ (      55): 
[378 , 379[ (      13): 
[379 , 380[ (      14): 
[380 , 381[ (      16): 
[381 , 382[ (      11): 
[382 , 383[ (      13): 
[383 , 384[ (      39): 
[384 , 385[ (      46): 
[385 , 386[ (     208): 
[386 , 387[ (    7971): 
[387 , 388[ (      26): 
[388 , 389[ (      19): 
[389 , 390[ (      29): 
[390 , 391[ (      59): 
[391 , 392[ (      32): 
[392 , 393[ (      20): 
[393 , 394[ (      34): 
[394 , 395[ (      29): 
[395 , 396[ (      38): 
[396 , 397[ (      67): 
[397 , 398[ (      88): 
[398 , 399[ (     306): 
[399 , 400[ (    3432): 
[400 , 401[ (    7528): 
[401 , 402[ (  293004): *
[402 , 403[ ( 6816534): ********************************************
[403 , 404[ ( 1122273): *******
[404 , 405[ (  653902): ****
[405 , 406[ ( 1075165): *******
[406 , 407[ (   54678): 
[407 , 408[ (  122955): 
[408 , 409[ (   84460): 
[409 , 410[ (  327886): **
[410 , 411[ (    3037): 
[411 , 412[ (  151085): 
[412 , 413[ (   10513): 
[413 , 414[ (      72): 
[414 , 415[ (      49): 
[415 , 416[ (      83): 
[416 , 417[ (     160): 
[417 , 418[ (     217): 
[418 , 419[ (    3753): 
[419 , 420[ (    3503): 
[420 , 421[ (  108837): 
[421 , 422[ (  330204): **
[422 , 423[ (11615803): ****************************************************************************
[423 , 424[ (  139955): 
[424 , 425[ (    3260): 
[425 , 426[ (   25358): 
[426 , 427[ (  424173): **
[427 , 428[ ( 3476217): **********************
[428 , 429[ (  138853): 
[429 , 430[ (    9013): 
[430 , 431[ (     967): 
[431 , 432[ (      67): 
[432 , 433[ (      18): 
[433 , 434[ (      18): 
[434 , 435[ (      16): 
[435 , 436[ (       6): 
[436 , 437[ (       5): 
[437 , 438[ (       7): 
[438 , 439[ (       7): 
[439 , 440[ (      25): 
[440 , 441[ (      14): 
[441 , 442[ (      10): 
[442 , 443[ (      19): 
[443 , 444[ (      10): 
[444 , 445[ (       4): 
[445 , 446[ (       6): 
[446 , 447[ (       7): 
[447 , 448[ (       2): 
[448 , 449[ (       2): 
[449 , 450[ (       6): 
[450 , 451[ (       2): 
[451 , 452[ (       7): 

Nucleotide frequency per position.
----------------------------------
 0 (A: 0.00, C: 0.01, G: 0.00, T: 0.99, N: 0.00) | TTTTTTTTTTTTTTTTTTTTTTTTTTTTTTTTTTTTTTTTTTTTTTTTT
 1 (A: 0.05, C: 0.01, G: 0.94, T: 0.00, N: 0.00) | aaggggggggggggggggggggggggggggggggggggggggggggggg
 2 (A: 0.46, C: 0.00, G: 0.54, T: 0.00, N: 0.00) | aaaaaaaaaaaaaaaaaaaaaaggggggggggggggggggggggggggg
 3 (A: 0.00, C: 0.00, G: 0.99, T: 0.00, N: 0.00) | ggggggggggggggggggggggggggggggggggggggggggggggggg
 4 (A: 0.00, C: 0.00, G: 1.00, T: 0.00, N: 0.00) | ggggggggggggggggggggggggggggggggggggggggggggggggg
 5 (A: 0.96, C: 0.00, G: 0.04, T: 0.00, N: 0.00) | aaaaaaaaaaaaaaaaaaaaaaaaaaaaaaaaaaaaaaaaaaaaaaagg
 6 (A: 0.99, C: 0.00, G: 0.00, T: 0.00, N: 0.00) | aaaaaaaaaaaaaaaaaaaaaaaaaaaaaaaaaaaaaaaaaaaaaaaaa
 7 (A: 0.00, C: 0.00, G: 0.00, T: 1.00, N: 0.00) | TTTTTTTTTTTTTTTTTTTTTTTTTTTTTTTTTTTTTTTTTTTTTTTTT
 8 (A: 0.88, C: 0.08, G: 0.00, T: 0.04, N: 0.00) | aaaaaaaaaaaaaaaaaaaaaaaaaaaaaaaaaaaaaaaaaaaCCCCTT
 9 (A: 0.00, C: 0.00, G: 0.00, T: 0.99, N: 0.00) | TTTTTTTTTTTTTTTTTTTTTTTTTTTTTTTTTTTTTTTTTTTTTTTTT
10 (A: 0.00, C: 0.00, G: 0.00, T: 1.00, N: 0.00) | TTTTTTTTTTTTTTTTTTTTTTTTTTTTTTTTTTTTTTTTTTTTTTTTT
11 (A: 0.00, C: 0.09, G: 0.91, T: 0.00, N: 0.00) | CCCCggggggggggggggggggggggggggggggggggggggggggggg
12 (A: 0.00, C: 0.46, G: 0.53, T: 0.00, N: 0.00) | CCCCCCCCCCCCCCCCCCCCCCCgggggggggggggggggggggggggg
13 (A: 0.40, C: 0.00, G: 0.14, T: 0.46, N: 0.00) | aaaaaaaaaaaaaaaaaaaagggggggTTTTTTTTTTTTTTTTTTTTTT
14 (A: 0.00, C: 1.00, G: 0.00, T: 0.00, N: 0.00) | CCCCCCCCCCCCCCCCCCCCCCCCCCCCCCCCCCCCCCCCCCCCCCCCC
15 (A: 1.00, C: 0.00, G: 0.00, T: 0.00, N: 0.00) | aaaaaaaaaaaaaaaaaaaaaaaaaaaaaaaaaaaaaaaaaaaaaaaaa
16 (A: 1.00, C: 0.00, G: 0.00, T: 0.00, N: 0.00) | aaaaaaaaaaaaaaaaaaaaaaaaaaaaaaaaaaaaaaaaaaaaaaaaa
17 (A: 0.00, C: 0.00, G: 0.00, T: 1.00, N: 0.00) | TTTTTTTTTTTTTTTTTTTTTTTTTTTTTTTTTTTTTTTTTTTTTTTTT
18 (A: 0.00, C: 0.00, G: 1.00, T: 0.00, N: 0.00) | ggggggggggggggggggggggggggggggggggggggggggggggggg
19 (A: 0.00, C: 0.00, G: 1.00, T: 0.00, N: 0.00) | ggggggggggggggggggggggggggggggggggggggggggggggggg
20 (A: 0.28, C: 0.01, G: 0.71, T: 0.00, N: 0.00) | aaaaaaaaaaaaaaCgggggggggggggggggggggggggggggggggggn
21 (A: 0.00, C: 0.65, G: 0.35, T: 0.00, N: 0.00) | CCCCCCCCCCCCCCCCCCCCCCCCCCCCCCCCggggggggggggggggg
22 (A: 0.00, C: 0.00, G: 0.99, T: 0.00, N: 0.00) | ggggggggggggggggggggggggggggggggggggggggggggggggg
23 (A: 0.78, C: 0.17, G: 0.04, T: 0.01, N: 0.00) | aaaaaaaaaaaaaaaaaaaaaaaaaaaaaaaaaaaaaaCCCCCCCCggT
24 (A: 0.60, C: 0.00, G: 0.37, T: 0.03, N: 0.00) | aaaaaaaaaaaaaaaaaaaaaaaaaaaaaaggggggggggggggggggT
25 (A: 0.96, C: 0.00, G: 0.04, T: 0.00, N: 0.00) | aaaaaaaaaaaaaaaaaaaaaaaaaaaaaaaaaaaaaaaaaaaaaaagg
26 (A: 0.00, C: 0.35, G: 0.64, T: 0.00, N: 0.00) | CCCCCCCCCCCCCCCCCgggggggggggggggggggggggggggggggg
27 (A: 0.00, C: 0.71, G: 0.02, T: 0.28, N: 0.00) | CCCCCCCCCCCCCCCCCCCCCCCCCCCCCCCCCCCgTTTTTTTTTTTTT
28 (A: 0.00, C: 0.99, G: 0.00, T: 0.01, N: 0.00) | CCCCCCCCCCCCCCCCCCCCCCCCCCCCCCCCCCCCCCCCCCCCCCCCC
29 (A: 0.00, C: 0.01, G: 0.00, T: 0.99, N: 0.00) | TTTTTTTTTTTTTTTTTTTTTTTTTTTTTTTTTTTTTTTTTTTTTTTTT
30 (A: 0.00, C: 0.00, G: 0.99, T: 0.00, N: 0.00) | ggggggggggggggggggggggggggggggggggggggggggggggggg
31 (A: 0.99, C: 0.00, G: 0.01, T: 0.00, N: 0.00) | aaaaaaaaaaaaaaaaaaaaaaaaaaaaaaaaaaaaaaaaaaaaaaaaa
32 (A: 0.46, C: 0.14, G: 0.00, T: 0.40, N: 0.00) | aaaaaaaaaaaaaaaaaaaaaaaCCCCCCCTTTTTTTTTTTTTTTTTTT
33 (A: 0.00, C: 0.53, G: 0.46, T: 0.00, N: 0.00) | CCCCCCCCCCCCCCCCCCCCCCCCCCggggggggggggggggggggggg
34 (A: 0.00, C: 0.91, G: 0.09, T: 0.00, N: 0.00) | CCCCCCCCCCCCCCCCCCCCCCCCCCCCCCCCCCCCCCCCCCCCggggg
35 (A: 0.99, C: 0.00, G: 0.00, T: 0.00, N: 0.00) | aaaaaaaaaaaaaaaaaaaaaaaaaaaaaaaaaaaaaaaaaaaaaaaaa
36 (A: 0.01, C: 0.00, G: 0.99, T: 0.00, N: 0.00) | ggggggggggggggggggggggggggggggggggggggggggggggggg
37 (A: 0.00, C: 0.99, G: 0.01, T: 0.01, N: 0.00) | CCCCCCCCCCCCCCCCCCCCCCCCCCCCCCCCCCCCCCCCCCCCCCCCC
38 (A: 0.19, C: 0.51, G: 0.29, T: 0.01, N: 0.00) | aaaaaaaaaCCCCCCCCCCCCCCCCCCCCCCCCCggggggggggggggT
39 (A: 0.99, C: 0.00, G: 0.00, T: 0.00, N: 0.00) | aaaaaaaaaaaaaaaaaaaaaaaaaaaaaaaaaaaaaaaaaaaaaaaaa
40 (A: 0.44, C: 0.45, G: 0.00, T: 0.10, N: 0.00) | aaaaaaaaaaaaaaaaaaaaaaCCCCCCCCCCCCCCCCCCCCCCTTTTT
